# Supplementary material for: Integrated analysis of transposon insertion sequencing and pangenome reveals core and lineage-specific essential genes in Mycobacterium avium subsp. hominissuis
Source: Microb Genom. 2026 Jun 25;12(6):001753. doi: 10.1099/mgen.0.001753 (PMC13298725; doi:10.1099/mgen.0.001753)
Supplement: Supplementary Material 2. [file mgen-12-01753-s002.xlsx]

## Sheet: Table S1
Table S1 Dataset of MAH isolates in this study
Assembly	Genbank	Refseq	Strain	Assembly Level	Isolated country	Group of country	Origin of samples	Category of origin	Lineage	Lineage determined by
ASM193621v1	GCA_001936215.1	GCF_001936215.1	H87	Complete Genome	USA	USA	Indoor Water	Environment	SC3	Yano et al., 2019
ASM230406v2	GCA_002304065.2	GCF_002304065.2	CAM177	Complete Genome	Japan	Japan	Human	Human	EA1	Yano et al., 2019
ASM271692v3	GCA_002716925.3	GCF_002716925.3	OCU901s_S2_2s	Complete Genome	Japan	Japan	Human	Human	EA2	Yano et al., 2019
ASM186563v4	GCA_001865635.4	GCF_001865635.4	OCU464	Complete Genome	Japan	Japan	Human	Human	EA1	Yano et al., 2019
ASM271690v4	GCA_002716905.4	GCF_002716905.3	HP17	Complete Genome	Japan	Japan	Human	Human	EA2	Yano et al., 2019
ASM271696v4	GCA_002716965.4	GCF_002716965.3	OCU873s_P7_4s	Complete Genome	Japan	Japan	Human	Human	EA2	Yano et al., 2019
ASM1498v1	GCA_000014985.1	GCF_000014985.1	104	Complete Genome	USA	USA	Human	Human	SC2	Yano et al., 2019
ASM230405v2	GCA_002304055.2	GCF_002304055.2	CAM78	Complete Genome	Japan	Japan	Human	Human	EA1	Yano et al., 2019
ASM82907v1	GCA_000829075.1	GCF_000829075.1	TH135	Complete Genome	Japan	Japan	Human	Human	EA2	Yano et al., 2019
ASM220173v1	GCA_002201735.1	GCF_002201735.1	11	Contig	USA	USA	Human	Human	SC3	Yano et al., 2019
ASM208937v1	GCA_002089375.1	GCF_002089375.1	IH-217	Contig	Japan	Japan	Human	Human	EA2	Yano et al., 2019
ASM161018v1	GCA_001610185.1	GCF_001610185.1	MAH-E-82-7	Contig	Germany	Europe	Dust	Environment	SC4	Yano et al., 2019
ASM161039v1	GCA_001610395.1	GCF_001610395.1	MAH-E-104-1	Contig	Germany	Europe	Soil	Environment	SC2	Yano et al., 2019
ASM161037v1	GCA_001610375.1	GCF_001610375.1	MAH-E-63-1	Contig	Germany	Europe	Dust	Environment	SC2	Yano et al., 2019
ASM161031v1	GCA_001610315.1	GCF_001610315.1	MAH-E-61-1t	Contig	Germany	Europe	Dust	Environment	SC2	Yano et al., 2019
ASM208933v1	GCA_002089335.1	GCF_002089335.1	IH-145	Contig	Japan	Japan	Human	Human	EA1	Yano et al., 2019
ASM161024v1	GCA_001610245.1	GCF_001610245.1	MAH-E-89-1	Contig	Germany	Europe	Dust	Environment	SC2	Yano et al., 2019
ASM161016v1	GCA_001610165.1	GCF_001610165.1	MAH-P-11082-03	Scaffold	Germany	Europe	Human	Human	SC2	Yano et al., 2019
ASM230407v1	GCA_002304075.1	GCF_002304075.1	CAM57	Scaffold	Japan	Japan	Human	Human	EA1	Yano et al., 2019
ASM161003v1	GCA_001610035.1	GCF_001610035.1	MAH-P-772-08	Scaffold	Germany	Europe	Human	Human	SC2	Yano et al., 2019
ASM161021v1	GCA_001610215.1	GCF_001610215.1	MAH-E-83-1	Contig	Germany	Europe	Dust	Environment	SC4	Yano et al., 2019
ASM161054v1	GCA_001610545.1	GCF_001610545.1	MAH-E-106	Contig	Germany	Europe	Dust	Environment	SC4	Yano et al., 2019
ASM161010v1	GCA_001610105.1	GCF_001610105.1	MAH-P-3449-08	Scaffold	Germany	Europe	Human	Human	SC2	Yano et al., 2019
ASM161028v1	GCA_001610285.1	GCF_001610285.1	MAH-E-57-3	Scaffold	Germany	Europe	Dust	Environment	SC2	Yano et al., 2019
ASM161043v1	GCA_001610435.1	GCF_001610435.1	MAH-P-0913	Scaffold	Germany	Europe	Human	Human	SC3	Yano et al., 2019
ASM161013v1	GCA_001610135.1	GCF_001610135.1	MAH-P-7673-04	Scaffold	Germany	Europe	Human	Human	SC2	Yano et al., 2019
ASM208995v1	GCA_002089955.1	GCF_002089955.1	Tone-16	Contig	Japan	Japan	Human	Human	EA2	Yano et al., 2019
ASM161005v1	GCA_001610055.1	GCF_001610055.1	MAH-P-2014-08	Scaffold	Germany	Europe	Human	Human	SC2	Yano et al., 2019
ASM161006v1	GCA_001610065.1	GCF_001610065.1	MAH-P-709-08	Scaffold	Germany	Europe	Human	Human	SC2	Yano et al., 2019
ASM161035v1	GCA_001610355.1	GCF_001610355.1	MAH-E-96-2	Contig	Germany	Europe	Soil	Environment	SC2	Yano et al., 2019
ASM161056v1	GCA_001610565.1	GCF_001610565.1	MAH-E-149-2	Contig	Germany	Europe	Soil	Environment	SC2	Yano et al., 2019
ASM161023v1	GCA_001610235.1	GCF_001610235.1	MAH-E-88-1	Contig	Germany	Europe	Dust	Environment	SC4	Yano et al., 2019
ASM160997v1	GCA_001609975.1	GCF_001609975.1	MAH-E-2514	Scaffold	Germany	Europe	Water	Environment	SC3	Yano et al., 2019
ASM161009v1	GCA_001610095.1	GCF_001610095.1	MAH-P-4023-08	Scaffold	Germany	Europe	Human	Human	SC3	Yano et al., 2019
ASM208949v1	GCA_002089495.1	GCF_002089495.1	IH-687	Contig	Japan	Japan	Human	Human	EA1	Yano et al., 2019
ASM208913v1	GCA_002089135.1	GCF_002089135.1	DH-2	Contig	Japan	Japan	Human	Human	SC2	Yano et al., 2019
ASM208959v1	GCA_002089595.1	GCF_002089595.1	Kin-16	Contig	Japan	Japan	Human	Human	EA1	Yano et al., 2019
ASM158354v1	GCA_001583545.1	GCF_001583545.1	MAH-P-10091-06	Scaffold	Germany	Europe	Human	Human	SC2	Yano et al., 2019
ASM160986v1	GCA_001609865.1	GCF_001609865.1	MAH-P-9060-06	Scaffold	Germany	Europe	Human	Human	SC2	Yano et al., 2019
ASM208975v1	GCA_002089755.1	GCF_002089755.1	NN-127	Contig	Japan	Japan	Human	Human	SC2	Yano et al., 2019
ASM208991v1	GCA_002089915.1	GCF_002089915.1	Tone-13	Contig	Japan	Japan	Human	Human	EA2	Yano et al., 2019
ASM208983v1	GCA_002089835.1	GCF_002089835.1	TR-M-4	Contig	Japan	Japan	Human	Human	EA2	Yano et al., 2019
ASM161046v1	GCA_001610465.1	GCF_001610465.1	MAH-E-149-7	Scaffold	Germany	Europe	Soil	Environment	SC2	Yano et al., 2019
ASM208931v1	GCA_002089315.1	GCF_002089315.1	IH-068	Contig	Japan	Japan	Human	Human	SC2	Yano et al., 2019
ASM230412v1	GCA_002304125.1	GCF_002304125.1	OCU556	Scaffold	Japan	Japan	Pig	Animal	SC4	Yano et al., 2019
ASM160990v1	GCA_001609905.1	GCF_001609905.1	MAH-P-8933-06	Scaffold	Germany	Europe	Human	Human	SC4	Yano et al., 2019
ASM160992v1	GCA_001609925.1	GCF_001609925.1	MAH-P-10203-06	Scaffold	Germany	Europe	Human	Human	SC2	Yano et al., 2019
ASM161044v1	GCA_001610445.1	GCF_001610445.1	MAH-E-149-3	Scaffold	Germany	Europe	Soil	Environment	SC2	Yano et al., 2019
ASM161040v1	GCA_001610405.1	GCF_001610405.1	MAH-E-101-6	Contig	Germany	Europe	Dust	Environment	SC2	Yano et al., 2019
ASM208919v1	GCA_002089195.1	GCF_002089195.1	DH-7	Contig	Japan	Japan	Human	Human	EA1	Yano et al., 2019
ASM208999v1	GCA_002089995.1	GCF_002089995.1	Tone-5	Contig	Japan	Japan	Human	Human	EA1	Yano et al., 2019
ASM161051v1	GCA_001610515.1	GCF_001610515.1	MAH-E-118	Scaffold	Germany	Europe	Soil	Environment	SC2	Yano et al., 2019
ASM208915v1	GCA_002089155.1	GCF_002089155.1	DH-5	Contig	Japan	Japan	Human	Human	EA1	Yano et al., 2019
ASM208941v1	GCA_002089415.1	GCF_002089415.1	IH-532	Contig	Japan	Japan	Human	Human	EA1	Yano et al., 2019
ASM208967v1	GCA_002089675.1	GCF_002089675.1	MK20-5	Contig	Japan	Japan	Human	Human	EA1	Yano et al., 2019
ASM208979v1	GCA_002089795.1	GCF_002089795.1	TR-M-2	Contig	Japan	Japan	Human	Human	EA2	Yano et al., 2019
ASM161000v1	GCA_001610005.1	GCF_001610005.1	MAH-P-589-08	Scaffold	Germany	Europe	Human	Human	SC2	Yano et al., 2019
ASM208927v1	GCA_002089275.1	GCF_002089275.1	HF-4	Contig	Japan	Japan	Human	Human	EA1	Yano et al., 2019
ASM208985v1	GCA_002089855.1	GCF_002089855.1	TR-M-5	Contig	Japan	Japan	Human	Human	EA1	Yano et al., 2019
ASM208923v1	GCA_002089235.1	GCF_002089235.1	HF-1	Contig	Japan	Japan	Human	Human	EA1	Yano et al., 2019
ASM230057v1	GCA_002300575.1	GCF_002300575.1	OCU404	Contig	Japan	Japan	Human	Human	EA1	Yano et al., 2019
ASM230415v1	GCA_002304155.1	GCF_002304155.1	OCU466	Scaffold	Japan	Japan	Human	Human	EA1	Yano et al., 2019
ASM208973v1	GCA_002089735.1	GCF_002089735.1	NN-122	Contig	Japan	Japan	Human	Human	EA1	Yano et al., 2019
ASM208993v1	GCA_002089935.1	GCF_002089935.1	Tone-15	Contig	Japan	Japan	Human	Human	EA1	Yano et al., 2019
ASM208963v1	GCA_002089635.1	GCF_002089635.1	Kin-28	Contig	Japan	Japan	Human	Human	EA1	Yano et al., 2019
ASM208945v1	GCA_002089455.1	GCF_002089455.1	IH-560	Contig	Japan	Japan	Human	Human	EA1	Yano et al., 2019
ASM160998v1	GCA_001609985.1	GCF_001609985.1	MAH-P-528-08	Scaffold	Germany	Europe	Human	Human	SC4	Yano et al., 2019
ASM161052v1	GCA_001610525.1	GCF_001610525.1	MAH-E-108	Contig	Germany	Europe	Dust	Environment	SC2	Yano et al., 2019
ASM208935v1	GCA_002089355.1	GCF_002089355.1	IH-149	Contig	Japan	Japan	Human	Human	EA1	Yano et al., 2019
ASM208953v1	GCA_002089535.1	GCF_002089535.1	IH-799	Contig	Japan	Japan	Human	Human	EA1	Yano et al., 2019
ASM160994v1	GCA_001609945.1	GCF_001609945.1	MAH-E-3044	Scaffold	Germany	Europe	Water	Environment	SC3	Yano et al., 2019
LYM086	GCA_900079545.1	GCF_900079545.1	LYM086	Scaffold	Belgium	Europe	Pig	Animal	SC4	Yano et al., 2019
ASM208921v1	GCA_002089215.1	GCF_002089215.1	DH-8-4	Contig	Japan	Japan	Human	Human	EA1	Yano et al., 2019
ASM208997v1	GCA_002089975.1	GCF_002089975.1	Tone-1	Contig	Japan	Japan	Human	Human	EA2	Yano et al., 2019
ASM208977v1	GCA_002089775.1	GCF_002089775.1	TR-M-1	Contig	Japan	Japan	Human	Human	EA1	Yano et al., 2019
ASM208987v1	GCA_002089875.1	GCF_002089875.1	TR-M-6-4	Contig	Japan	Japan	Human	Human	EA1	Yano et al., 2019
ASM208917v1	GCA_002089175.1	GCF_002089175.1	DH-6	Contig	Japan	Japan	Human	Human	EA1	Yano et al., 2019
ASM208961v1	GCA_002089615.1	GCF_002089615.1	Kin-27	Contig	Japan	Japan	Human	Human	EA1	Yano et al., 2019
ASM209003v1	GCA_002090035.1	GCF_002090035.1	Tone-7	Contig	Japan	Japan	Human	Human	EA1	Yano et al., 2019
LYM122	GCA_900079575.1	GCF_900079575.1	LYM122	Scaffold	Belgium	Europe	Pig	Animal	SC2	Yano et al., 2019
ASM208939v1	GCA_002089395.1	GCF_002089395.1	IH-483	Contig	Japan	Japan	Human	Human	EA2	Yano et al., 2019
ASM208969v1	GCA_002089695.1	GCF_002089695.1	NB-36042	Contig	Japan	Japan	Human	Human	EA1	Yano et al., 2019
ASM208981v1	GCA_002089815.1	GCF_002089815.1	TR-M-3	Contig	Japan	Japan	Human	Human	EA2	Yano et al., 2019
ASM208955v1	GCA_002089555.1	GCF_002089555.1	IH-801	Contig	Japan	Japan	Human	Human	EA2	Yano et al., 2019
ASM209001v1	GCA_002090015.1	GCF_002090015.1	Tone-6	Contig	Japan	Japan	Human	Human	EA1	Yano et al., 2019
ASM208971v1	GCA_002089715.1	GCF_002089715.1	NN-108	Contig	Japan	Japan	Human	Human	EA1	Yano et al., 2019
ASM208947v1	GCA_002089475.1	GCF_002089475.1	IH-660	Contig	Japan	Japan	Human	Human	EA1	Yano et al., 2019
ASM160989v1	GCA_001609895.1	GCF_001609895.1	MAHP-10058-06	Scaffold	Germany	Europe	Human	Human	SC2	Yano et al., 2019
ASM208943v1	GCA_002089435.1	GCF_002089435.1	IH-550	Contig	Japan	Japan	Human	Human	EA1	Yano et al., 2019
ASM208925v1	GCA_002089255.1	GCF_002089255.1	HF-3	Contig	Japan	Japan	Human	Human	EA1	Yano et al., 2019
ASM208965v1	GCA_002089655.1	GCF_002089655.1	MK20-1	Contig	Japan	Japan	Human	Human	EA1	Yano et al., 2019
ASM208957v1	GCA_002089575.1	GCF_002089575.1	IH-945	Contig	Japan	Japan	Human	Human	EA1	Yano et al., 2019
12_067	GCA_900079425.1	GCF_900079425.1	12_067	Scaffold	Germany	Europe	Human	Human	SC4	Yano et al., 2019
12_062	GCA_900079485.1	GCF_900079485.1	12_062	Scaffold	Belgium	Europe	Human	Human	SC2	Yano et al., 2019
ASM208929v1	GCA_002089295.1	GCF_002089295.1	IH-065	Contig	Japan	Japan	Human	Human	EA1	Yano et al., 2019
ASM161014v1	GCA_001610145.1	GCF_001610145.1	MAHP-883	Contig	Germany	Europe	Human	Human	SC4	Yano et al., 2019
ASM161026v1	GCA_001610265.1	GCF_001610265.1	MAHE-22-1	Contig	Germany	Europe	Soil	Environment	SC2	Yano et al., 2019
ASM195633v1	GCA_001956335.1	GCF_001956335.1	E-128	Contig	Germany	Europe	Soil	Environment	SC4	Yano et al., 2019
ASM161047v1	GCA_001610475.1	GCF_001610475.1	MAHP-04-13	Scaffold	Germany	Europe	Human	Human	SC4	Yano et al., 2019
ASM230414v1	GCA_002304145.1	GCF_002304145.1	OCU491	Scaffold	Japan	Japan	Pig	Animal	SC4	Yano et al., 2019
ASM230419v1	GCA_002304195.1	GCF_002304195.1	OCU462	Scaffold	Japan	Japan	Bathroom	Environment	EA2	Yano et al., 2019
Maq reference guided assembly	GCA_000696715.1	GCF_000696715.1	A5	Contig	USA	USA	Human	Human	SC3	In this study
Maq reference guided assembly	GCA_000696715.1	GCF_000696775.1	3388	Contig	USA	USA	Human	Human	SC4	Yano et al., 2019
MAV101 WGS assembly	GCA_000696755.1	GCF_000696755.1	101	Contig	USA	USA	Human	Human	SC2	Yano et al., 2019
Maq reference guided assembly	GCA_000696715.1	GCF_000696735.1	100	Contig	USA	USA	Human	Human	SC3	Yano et al., 2019
ASM2005548v1	GCA_020055485.1	GCF_020055485.1	OCU478	Contig	Japan	Japan	Pig	Animal	SC4	Komatsu et al., 2021
ASM2005509v1	GCA_020055095.1	GCF_020055095.1	OCU467	Contig	Japan	Japan	Pig	Animal	SC4	Komatsu et al., 2021
ASM2005532v1	GCA_020055325.1	GCF_020055325.1	OCU485	Contig	Japan	Japan	Pig	Animal	SC4	Komatsu et al., 2021
ASM2005534v1	GCA_020055345.1	GCF_020055345.1	OCU486	Contig	Japan	Japan	Pig	Animal	SC4	Komatsu et al., 2021
ASM2005549v1	GCA_020055495.1	GCF_020055495.1	OCU477	Contig	Japan	Japan	Pig	Animal	SC4	Komatsu et al., 2021
ASM2005515v1	GCA_020055155.1	GCF_020055155.1	Toy194	Contig	Japan	Japan	Pig	Animal	SC4	Komatsu et al., 2021
ASM2005538v1	GCA_020055385.1	GCF_020055385.1	OCU483	Contig	Japan	Japan	Pig	Animal	SC4	Komatsu et al., 2021
ASM2005540v1	GCA_020055405.1	GCF_020055405.1	OCU480	Contig	Japan	Japan	Pig	Animal	SC4	Komatsu et al., 2021
ASM2005556v1	GCA_020055565.1	GCF_020055565.1	OCU471	Contig	Japan	Japan	Pig	Animal	SC4	Komatsu et al., 2021
ASM2005558v1	GCA_020055585.1	GCF_020055585.1	OCU469	Contig	Japan	Japan	Pig	Animal	SC4	Komatsu et al., 2021
ASM2005512v1	GCA_020055125.1	GCF_020055125.1	Toy195	Contig	Japan	Japan	Pig	Animal	SC4	Komatsu et al., 2021
ASM2005455v1	GCA_020054555.1	GCF_020054555.1	OCU474	Contig	Japan	Japan	Pig	Animal	SC4	Komatsu et al., 2021
ASM2005536v1	GCA_020055365.1	GCF_020055365.1	OCU482	Contig	Japan	Japan	Pig	Animal	SC4	Komatsu et al., 2021
ASM2005537v1	GCA_020055375.1	GCF_020055375.1	OCU481	Contig	Japan	Japan	Pig	Animal	SC4	Komatsu et al., 2021
ASM2005544v1	GCA_020055445.1	GCF_020055445.1	OCU484	Contig	Japan	Japan	Pig	Animal	SC4	Komatsu et al., 2021
ASM2005560v1	GCA_020055605.1	GCF_020055605.1	OCU468	Contig	Japan	Japan	Pig	Animal	SC2	Komatsu et al., 2021
ASM2005451v1	GCA_020054515.1	GCF_020054515.1	OCU476	Contig	Japan	Japan	Pig	Animal	SC2	Komatsu et al., 2021
ASM2005554v1	GCA_020055545.1	GCF_020055545.1	OCU470	Contig	Japan	Japan	Pig	Animal	SC2	Komatsu et al., 2021
ASM2005552v1	GCA_020055525.1	GCF_020055525.1	OCU472	Contig	Japan	Japan	Pig	Animal	SC2	Komatsu et al., 2021
ASM2005453v1	GCA_020054535.1	GCF_020054535.1	OCU475	Contig	Japan	Japan	Pig	Animal	SC2	Komatsu et al., 2021
ASM2005546v1	GCA_020055465.1	GCF_020055465.1	OCU479	Contig	Japan	Japan	Pig	Animal	SC2	Komatsu et al., 2021
ASM2005457v1	GCA_020054575.1	GCF_020054575.1	OCU473	Contig	Japan	Japan	Pig	Animal	SC2	Komatsu et al., 2021
ASM2005518v1	GCA_020055185.1	GCF_020055185.1	GM32	Contig	Japan	Japan	Pig	Animal	SC5	Komatsu et al., 2021
ASM2005514v1	GCA_020055145.1	GCF_020055145.1	GM21	Contig	Japan	Japan	Pig	Animal	SC5	Komatsu et al., 2021
ASM2005529v1	GCA_020055295.1	GCF_020055295.1	GM5	Contig	Japan	Japan	Pig	Animal	SC4	Komatsu et al., 2021
ASM2005524v1	GCA_020055245.1	GCF_020055245.1	GM12	Contig	Japan	Japan	Pig	Animal	SC5	Komatsu et al., 2021
ASM2005528v1	GCA_020055285.1	GCF_020055285.1	GM10	Contig	Japan	Japan	Pig	Animal	SC5	Komatsu et al., 2021
ASM2005523v1	GCA_020055235.1	GCF_020055235.1	GM17	Contig	Japan	Japan	Pig	Animal	SC3	Komatsu et al., 2021
ASM2005520v1	GCA_020055205.1	GCF_020055205.1	GM44	Contig	Japan	Japan	Pig	Animal	SC4	Komatsu et al., 2021
ASM2005522v1	GCA_020055225.1	GCF_020055225.1	GM16	Contig	Japan	Japan	Pig	Animal	SC4	Komatsu et al., 2021
ASM2217558v2	GCA_022175585.2	GCF_022175585.2	OCU889s_P11_4s	Complete Genome	Japan	Japan	Human	Human	EA1	In this study
ASM900253v1	GCA_009002535.1	GCF_009002535.1	JP-H-1	Complete Genome	Japan	Japan	Horse	Animal	SC3	In this study
ASM434520v2	GCA_004345205.2	GCF_004345205.2	mc2 2500	Complete Genome	USA	USA	Human	Human	SC3	In this study
ASM3844605v1	GCA_038446055.1	GCF_038446055.1	OCU855s_P2_4s	Complete Genome	Japan	Japan	Human	Human	EA1	In this study
ASM3844615v1	GCA_038446155.1	GCF_038446155.1	OCU898s_S1_3s	Complete Genome	Japan	Japan	Human	Human	EA1	In this study
ASM551803v1	GCA_005518035.1	GCF_005518035.1	101034	Complete Genome	USA	USA	Human	Human	SC3	In this study
ASM4108202v1	GCA_041082025.1	GCF_041082025.1	OCU867s_P5_4s	Complete Genome	Japan	Japan	Human	Human	EA1	In this study
ASM3844618v1	GCA_038446185.1	GCF_038446185.1	OCU859_P3-3s	Complete Genome	Japan	Japan	Human	Human	EA1	In this study
ASM551805v1	GCA_005518055.1	GCF_005518055.1	101115	Complete Genome	USA	USA	Human	Human	SC3	In this study
ASM3844617v1	GCA_038446175.1	GCF_038446175.1	OCU863_P4-4s	Complete Genome	Japan	Japan	Unknown	Unknown	EA1	In this study
ASM340853v1	GCA_003408535.1	GCF_003408535.1	MAC109	Complete Genome	Netherland	Europe	Human	Human	SC3	In this study
18MA0850	GCA_964205035.1	GCF_964205035.1	18MA0850	Complete Genome	Germany	Europe	Tapir	Animal	SC4	In this study
18MA0854	GCA_964205045.1	GCF_964205045.1	18MA0854	Complete Genome	Germany	Europe	Tapir	Animal	SC4	In this study
ASM551801v1	GCA_005518015.1	GCF_005518015.1	101174	Complete Genome	USA	USA	Human	Human	SC3	In this study
	AP042353		OCU682	Complete Genome	Japan	Japan	Bathtub inlet	Environment	EA1	In this study
	AP042357		OCU683	Complete Genome	Japan	Japan	Bathtub inlet	Environment	EA1	In this study
	AP042359		OCU803	Complete Genome	Japan	Japan	Filter	Environment	EA2	In this study
ASM2022757v1	GCA_020227575.1	GCF_020227575.1	w14	Chromosome	USA	USA	Human	Human	SC3	In this study
ASM2022755v1	GCA_020227555.1	GCF_020227555.1	W9	Chromosome	USA	USA	Human	Human	EA1	In this study
ASM2209713v1	GCA_022097135.1	GCF_022097135.1	ATCC700898	Contig	USA	USA	Human	Human	SC2	In this study
17MA0524	GCA_964205055.1	GCF_964205055.1	17MA0524	Contig	Germany	Europe	Tapir	Animal	SC4	In this study
ASM3050969v1	GCA_030509695.1	GCF_030509695.1	FLAC1377	Contig	USA	USA	Unknown	Unknown	SC3	In this study
ASM3290742v1	GCA_032907425.1	GCF_032907425.1	Jp1798	Contig	Germany	Europe	Unknown	Unknown	SC4	In this study
ASM3050976v1	GCA_030509765.1	GCF_030509765.1	FLAC0813	Contig	USA	USA	Unknown	Unknown	SC3	In this study
ASM3290748v1	GCA_032907485.1	GCF_032907485.1	Jo0230	Contig	Germany	Europe	Unknown	Unknown	SC4	In this study
ASM3050980v1	GCA_030509805.1	GCF_030509805.1	FLAC0622	Contig	USA	USA	Unknown	Unknown	SC3	In this study
ASM3050966v1	GCA_030509665.1	GCF_030509665.1	FLAC1176	Contig	USA	USA	Unknown	Unknown	SC2	In this study
ASM2027514v1	GCA_020275145.1	GCF_020275145.1	W11	Contig	USA	USA	Human	Human	SC3	In this study
ASM2027573v1	GCA_020275735.1	GCF_020275735.1	W12	Contig	USA	USA	Human	Human	SC2	In this study
ASM3290744v1	GCA_032907445.1	GCF_032907445.1	Jc1475	Contig	Germany	Europe	Unknown	Unknown	SC4	In this study
ASM2027570v1	GCA_020275705.1	GCF_020275705.1	T2	Contig	USA	USA	Tank Milk	Environment	SC3	In this study
ASM2027566v1	GCA_020275665.1	GCF_020275665.1	T52b	Contig	USA	USA	Tank Milk	Environment	EA1	In this study
ASM2027560v1	GCA_020275605.1	GCF_020275605.1	T62b	Contig	USA	USA	Tank Milk	Environment	EA1	In this study
ASM3050974v1	GCA_030509745.1	GCF_030509745.1	FLAC1199	Contig	USA	USA	Unknown	Unknown	SC3	In this study
ASM2027512v1	GCA_020275125.1	GCF_020275125.1	W15	Contig	USA	USA	Human	Human	SC3	In this study
ASM3290750v1	GCA_032907505.1	GCF_032907505.1	Jf0052	Contig	Germany	Europe	Unknown	Unknown	SC4	In this study
ASM3290746v1	GCA_032907465.1	GCF_032907465.1	Jd1791	Contig	Germany	Europe	Unknown	Unknown	SC4	In this study
ASM2027562v1	GCA_020275625.1	GCF_020275625.1	T84	Contig	USA	USA	Tank Milk	Environment	EA1	In this study
ASM161033v1	GCA_001610335.1	GCF_001610335.1	MAH-E-61-1y	Contig	Germany	Europe	Environment	Environment	SC2	In this study
ASM3050968v1	GCA_030509685.1	GCF_030509685.1	FLAC1172	Contig	USA	USA	Unknown	Unknown	SC3	In this study
ASM289471v1	GCA_002894715.1	GCF_002894715.1	MAH-E-14-1	Scaffold	Germany	Europe	Environment	Environment	SC4	In this study
ASM292822v1	GCA_002928225.1	GCF_002928225.1	MAH-P-9036/04	Scaffold	Germany	Europe	Human	Human	EA1	In this study
ASM289472v1	GCA_002894725.1	GCF_002894725.1	MAH-P-1620-04	Scaffold	Germany	Europe	Human	Human	SC2	In this study
ASM208989v1	GCA_002089895.1	GCF_002089895.1	Tone-12S	Contig	Japan	Japan	Human	Human	EA2	In this study
ASM292825v1	GCA_002928255.1	GCF_002928255.1	MAH-P-4557/08	Scaffold	Germany	Europe	Human	Human	SC4	In this study
ASM2027564v1	GCA_020275645.1	GCF_020275645.1	T9	Contig	USA	USA	Tank Milk	Environment	EA1	In this study
ASM289434v1	GCA_002894345.1	GCF_002894345.1	MAH-P-3269-08	Scaffold	Germany	Europe	Human	Human	SC4	In this study
ASM292826v1	GCA_002928265.1	GCF_002928265.1	MAH-P-9268/06	Scaffold	Germany	Europe	Human	Human	SC2	In this study
ASM301337v1	GCA_003013375.1	GCF_003013375.1	MAH-P-2630-08	Scaffold	Germany	Europe	Human	Human	SC2	In this study
ASM292821v1	GCA_002928215.1	GCF_002928215.1	MAH-P-3646/08	Scaffold	Germany	Europe	Human	Human	SC2	In this study

## Sheet: Table S2
Table S2 Primers used in Tnseq analysis
Primer name	Primer sequences (5' to 3')
T7	TAATACGACTCACTATAGGGTCTAGAG
JEL_API	ATGATGGCCGGTGGATTTGTG
Pre-Index primer mixture	ACACTCTTTCCCTACACGACGCTCTTCCGATCTATCTACGGGGACTTATCAGCCACC
	ACACTCTTTCCCTACACGACGCTCTTCCGATCTGATACGGGGACTTATCAGCCAAC
	ACACTCTTTCCCTACACGACGCTCTTCCGATCTTCGGGGACTTATCAGCCAACC
	ACACTCTTTCCCTACACGACGCTCTTCCGATCTCGGGGACTTATCAGCCAACC
Pre-Universal primer mixture	GACTGGAGTTCAGACGTGTGCTCTTCCGATCTACAGTCCCATGATGGCCGGTGGATTTGTG
	GACTGGAGTTCAGACGTGTGCTCTTCCGATCTTAGTGGATGATGGCCGGTGGATTTGTG
	GACTGGAGTTCAGACGTGTGCTCTTCCGATCTCGTCCATGATGGCCGGTGGATTTGTG
	GACTGGAGTTCAGACGTGTGCTCTTCCGATCTGTCAATGATGGCCGGTGGATTTGTG

## Sheet: Table S3
Table S3 General genomic features of three strains
		OCU682					OCU683			OCU802
		Chromosome	plasmid 1	plasmid 2	plasmid 3		Chromosome	plasmid		Chromosome	plasmid
Total Sequence Length (bp)		5212904	39898	18294	17729		5355563	18943		5098334	151407
GC content (%)		69.02	63.25	66	64		68.91	65.39		69.17	65.52
Number of CDSs		4858	35	21	19		4998	18		4729	135
Number of rRNAs		3	0	0	0		3	0		3	0
Number of tRNAs		46	0	0	0		47	0		46	1

## Sheet: Table S4
Table S4 Read counts and saturation rates of transposon libraries with replicates.
Sample	Library	Read Counts	% Saturation
OCU682	#1	2692383	39
OCU682	#2	4770456	39.1
p682a	#1	150414	78.2
p682a	#2	652866	82.6
p682b	#1	31483	64.4
p682b	#2	174973	69.6
p682c	#1	60872	79.2
p682c	#2	293817	83.7
OCU683	#1	7750140	72.4
OCU683	#2	9189347	73.1
p683	#1	141636	86.9
p683	#2	158361	86.4
OCU803	#1	5408661	77.4
OCU803	#2	6245765	78.3
p803	#1	562641	93.4
p803	#2	587893	93.9

## Sheet: Table S5
Table S5 TnSeq gene essentiality analysis of OCU682 by Transit HMM
Locus tag	Description	Gene	MAH 104 locus tag	TAs	ES.sites	GD.sites	NE.sites	GA.sites	Saturation	NZmean	State Classification (ES = Essential, GD = Growth Defect, NE = Non-Essential, GA = Growth-Defect)	HMM confidence
OCU682_000001	chromosomal replication initiator protein DnaA	dnaA	MAV_0001	9	0	9	0	0	0	0	GD	low-confidence
OCU682_000002	DNA polymerase III subunit beta	dnaN	MAV_0002	10	0	10	0	0	0.1	23	GD	ambiguous
OCU682_000003	DNA replication/repair protein RecF	recF	MAV_0003	12	0	12	0	0	0.25	15	GD
OCU682_000004	DUF721 family protein		MAV_0004	3	0	1	2	0	0.6667	75	NE
OCU682_000005	DNA topoisomerase (ATP-hydrolyzing) subunit B	gyrB	MAV_0005	20	20	0	0	0	0	0	ES
OCU682_000006	DNA gyrase subunit A	gyrA	MAV_0006	29	29	0	0	0	0	0	ES
OCU682_000007	DUF3566 domain-containing protein		MAV_0007	4	0	0	4	0	0.75	510.33	NE	low-confidence
OCU682_000010	IS481-like element ISMav5 family transposase			8	0	0	8	0	0.875	487.71	NE	low-confidence
OCU682_000011	IS256 family transposase			21	0	0	21	0	0.9524	241.3	NE
OCU682_000012	IS481-like element ISMav5 family transposase			12	0	0	12	0	0.6667	410.5	NE
OCU682_000013	TetR/AcrR family transcriptional regulator		MAV_0009	6	0	0	6	0	0.8333	339.6	NE	ambiguous
OCU682_000014	cytochrome P450		MAV_0011	8	0	0	8	0	0.25	206	NE
OCU682_000015	cell wall synthesis protein CwsA	cwsA	MAV_0012	5	0	0	5	0	0.8	376	NE	ambiguous
OCU682_000016	peptidylprolyl isomerase	ppiA	MAV_0013	7	0	0	7	0	1	473.86	NE	low-confidence
OCU682_000017	PH domain-containing protein		MAV_0014	8	0	0	8	0	0.5	532	NE
OCU682_000018	cell division protein CrgA	crgA	MAV_0015	2	0	0	2	0	0.5	10	NE	low-confidence
OCU682_000019	DUF881 domain-containing protein		MAV_0016	8	0	0	8	0	0.875	451	NE	low-confidence
OCU682_000020	aminodeoxychorismate/anthranilate synthase component II		MAV_0018	7	0	0	7	0	0.1429	275	NE
OCU682_000021	Stk1 family PASTA domain-containing Ser/Thr kinase	pknB	MAV_0017	15	13	0	2	0	0.0667	4	ES
OCU682_000022	serine/threonine-protein kinase	pknA	MAV_0019	8	3	0	5	0	0.25	30	NE	low-confidence
OCU682_000023	D,D-transpeptidase PbpA	pbpA	MAV_0020	18	0	0	18	0	0.8333	396	NE	ambiguous
OCU682_000024	FtsW/RodA/SpoVE family cell cycle protein		MAV_0021	15	0	0	15	0	0.7333	180.18	NE
OCU682_000025	protein phosphatase 2C domain-containing protein		MAV_0022	15	0	0	15	0	0.5333	311	NE
OCU682_000026	FHA domain-containing protein		MAV_0023	11	0	0	11	0	0.8182	170.22	NE
OCU682_000027	FhaA domain-containing protein		MAV_0024	56	0	48	8	0	0.2321	590.85	GD	low-confidence
OCU682_000029	DinB family protein		MAV_0028	8	0	0	8	0	0.625	557	NE	ambiguous
OCU682_000030	acyl carrier protein		MAV_0029	2	0	0	2	0	0.5	289	NE
OCU682_000031	long-chain-fatty acid--ACP ligase MbtM	mbtM	MAV_0030	12	0	0	12	0	0.3333	107	NE
OCU682_000032	TNT domain-containing protein		MAV_0031	36	3	0	33	0	0.75	509.26	NE	low-confidence
OCU682_000033	hypothetical protein		MAV_0032	6	6	0	0	0	0	0	ES
OCU682_000034	IS256 family transposase			12	0	0	12	0	1	350.67	NE	ambiguous
OCU682_000035	IS256-like element IS1245 family transposase			11	0	0	11	0	0.8182	886	NE	low-confidence
OCU682_000036	hypothetical protein			19	0	0	19	0	0.6842	155.15	NE
OCU682_000037	hypothetical protein			14	0	0	14	0	0.5714	91	NE
OCU682_000038	HNH endonuclease signature motif containing protein		MAV_0036	9	0	0	9	0	0.8889	383.75	NE	ambiguous
OCU682_000039	GNAT family N-acetyltransferase		MAV_0037	6	0	0	6	0	0.6667	364	NE
OCU682_000040	pirin family protein		MAV_0038	13	0	0	13	0	0.5385	388.43	NE
OCU682_000041	acyl-CoA dehydrogenase family protein		MAV_0039	14	0	0	14	0	0.3571	217.2	NE
OCU682_000042	WhiB family transcriptional regulator		MAV_0040	4	0	0	4	0	0.5	56.5	NE
OCU682_000043	helix-turn-helix domain-containing protein		MAV_0041	7	0	0	7	0	0	0	NE	low-confidence
OCU682_000044	C40 family peptidase		MAV_0042	10	0	0	10	0	0.4	208.75	NE
OCU682_000045	DUF4226 domain-containing protein		MAV_0043	3	0	0	3	0	0	0	NE	low-confidence
OCU682_000046	DUF4226 domain-containing protein		MAV_0044	6	0	0	6	0	0.5	141.33	NE
OCU682_000047	ESX-1 secretion-associated protein		MAV_0045	4	0	0	4	0	1	203	NE
OCU682_000048	DUF2694 family protein		MAV_0046	2	0	0	2	0	1	346.5	NE	ambiguous
OCU682_000049	hypothetical protein		MAV_0047	3	0	0	3	0	0	0	NE	low-confidence
OCU682_000050	DUF5632 domain-containing protein		MAV_0048	13	0	0	13	0	0.6923	174.22	NE
OCU682_000051	DUF2710 family protein		MAV_0049	4	0	0	4	0	0.75	979.67	NE	low-confidence
OCU682_000052	TIGR03084 family metal-binding protein		MAV_0050	3	0	0	3	0	0.6667	88.5	NE
OCU682_000053	MFS transporter			6	0	0	6	0	1	195	NE
OCU682_000054	YqgE/AlgH family protein		MAV_0052	5	0	0	5	0	1	234.6	NE
OCU682_000055	hypothetical protein		MAV_0053	1	0	0	1	0	1	776	NE	low-confidence
OCU682_000056	LpqN/LpqT family lipoprotein		MAV_0054	8	0	0	8	0	0.875	537.29	NE	low-confidence
OCU682_000057	leucine--tRNA ligase	leuS	MAV_0055	48	48	0	0	0	0	0	ES
OCU682_000058	SDR family oxidoreductase		MAV_0056	7	1	0	6	0	0.2857	86	NE	ambiguous
OCU682_000059	MarR family winged helix-turn-helix transcriptional regulator		MAV_0057	1	0	0	1	0	1	130	NE
OCU682_000060	amino acid ABC transporter ATP-binding protein		MAV_0058	5	0	0	5	0	0.8	160.75	NE
OCU682_000061	ABC transporter substrate-binding protein/permease		MAV_0059	19	0	0	19	0	0.8947	271.18	NE
OCU682_000062	GntR family transcriptional regulator		MAV_0060	8	0	0	8	0	0.875	501.43	NE	low-confidence
OCU682_000063	LLM class F420-dependent oxidoreductase		MAV_0061	11	0	0	11	0	0.9091	256.3	NE
OCU682_000064	alpha/beta hydrolase		MAV_0062	5	0	0	5	0	0.4	351.5	NE
OCU682_000065	DUF1214 domain-containing protein		MAV_0063	12	0	6	6	0	0.3333	151.75	NE
OCU682_000066	sugar phosphate isomerase/epimerase family protein		MAV_0064	8	0	8	0	0	0.25	25	GD
OCU682_000067	sulfotransferase		MAV_0065	15	0	15	0	0	0.0667	13	GD	low-confidence
OCU682_000068	LLM class flavin-dependent oxidoreductase		MAV_0066	10	0	3	7	0	0.2	100	NE	low-confidence
OCU682_000069	inositol-3-phosphate synthase		MAV_0067	14	0	0	14	0	0.1429	30	NE	low-confidence
OCU682_000070	PadR family transcriptional regulator		MAV_0068	11	0	0	11	0	0.9091	193.2	NE
OCU682_000071	DUF1707 domain-containing protein		MAV_0069	11	0	0	11	0	0.9091	408.9	NE	ambiguous
OCU682_000072	DUF5318 family protein		MAV_0070	5	0	0	5	0	0.8	318	NE
OCU682_000073	transglycosylase domain-containing protein	ponA1	MAV_0071	24	0	0	24	0	0.7083	181.29	NE
OCU682_000074	glycosyltransferase family 87 protein		MAV_0072	21	0	0	21	0	0.4286	366.67	NE
OCU682_000075	DJ-1/PfpI family protein		MAV_0073	4	0	0	4	0	0.75	174.67	NE
OCU682_000076	30S ribosomal protein S6	rpsF	MAV_0074	5	0	0	5	0	0.6	61	NE
OCU682_000077	single-stranded DNA-binding protein			4	0	0	4	0	0.25	584	NE
OCU682_000078	30S ribosomal protein S18	rpsR	MAV_0076	3	0	0	3	0	0.3333	26	NE	low-confidence
OCU682_000079	50S ribosomal protein L9	rplI	MAV_0077	3	0	0	3	0	0.3333	63	NE	ambiguous
OCU682_000080	replicative DNA helicase	dnaB	MAV_0079	28	28	0	0	0	0	0	ES
OCU682_000081	lysophospholipid acyltransferase family protein			18	0	0	18	0	0.9444	252.12	NE
OCU682_000082	IS256-like element IS1245 family transposase			11	0	0	11	0	0.9091	792.5	NE	low-confidence
OCU682_000083	glycerol acyltransferase			1	0	0	1	0	0	0	NE	low-confidence
OCU682_000084	class I SAM-dependent methyltransferase		MAV_0081	9	0	0	9	0	0.7778	282.29	NE
OCU682_000085	TetR family transcriptional regulator		MAV_0082	7	0	0	7	0	0.5714	69.75	NE
OCU682_000086	hypothetical protein			4	0	0	4	0	1	33.5	NE
OCU682_000087	MmpS family transport accessory protein			3	0	0	3	0	1	397	NE	low-confidence
OCU682_000088	RND family transporter		MAV_0084	33	0	0	33	0	0.7576	199.6	NE
OCU682_000089	hypothetical protein		MAV_0085	13	0	0	13	0	0.1538	206	NE
OCU682_000090	hypothetical protein		MAV_0086	6	0	0	6	0	0.1667	70	NE	low-confidence
OCU682_000091	SDR family NAD(P)-dependent oxidoreductase		MAV_0087	8	0	0	8	0	0.125	66	NE	low-confidence
OCU682_000092	DUF5134 domain-containing protein		MAV_0088	12	0	0	12	0	0.1667	80.5	NE	low-confidence
OCU682_000093	FAD-binding protein		MAV_0089	18	0	9	9	0	0.5	54.33	NE
OCU682_000094	Crp/Fnr family transcriptional regulator		MAV_0092	3	0	3	0	0	0.3333	2	GD	low-confidence
OCU682_000095	VOC family protein		MAV_0091	6	0	4	2	0	0.3333	150	GD	low-confidence
OCU682_000096	alpha/beta hydrolase		MAV_0093	10	0	0	10	0	0.2	69	NE	low-confidence
OCU682_000097	LysR family transcriptional regulator		MAV_0094	5	0	0	5	0	0.2	5	NE	low-confidence
OCU682_000098	DMT family transporter		MAV_0095	8	5	0	3	0	0.25	19	ES	low-confidence
OCU682_000099	esterase			11	7	0	4	0	0.1818	100.5	ES	low-confidence
OCU682_000100	SgcJ/EcaC family oxidoreductase			9	0	0	9	0	0.1111	49	NE	low-confidence
OCU682_000101	arsinothricin resistance N-acetyltransferase ArsN1 family B			14	0	0	14	0	0.2143	119.33	NE	ambiguous
OCU682_000102	Mce protein		MAV_0098	3	0	0	3	0	0.3333	56	NE	low-confidence
OCU682_000103	hypothetical protein		MAV_0099	7	0	0	7	0	0.1429	117	NE	low-confidence
OCU682_000104	MlaE family ABC transporter permease			12	0	0	12	0	0.3333	55.25	NE	low-confidence
OCU682_000105	ABC transporter permease		MAV_0101	15	0	0	15	0	0.4	318.5	NE
OCU682_000106	MCE family protein		MAV_0102	19	0	0	19	0	0.3684	48.29	NE	low-confidence
OCU682_000107	MlaD family protein		MAV_0103	16	0	7	9	0	0.3125	78.8	NE	ambiguous
OCU682_000108	MlaD family protein		MAV_0104	10	0	10	0	0	0.3	3.33	GD	low-confidence
OCU682_000109	MCE family protein		MAV_0105	10	0	1	9	0	0.3	1073	NE	ambiguous
OCU682_000110	MlaD family protein		MAV_0106	5	0	0	5	0	0	0	NE	low-confidence
OCU682_000111	MlaD family protein		MAV_0107	13	0	0	13	0	0.3077	264	NE
OCU682_000112	Mce protein		MAV_0108	6	0	0	6	0	0.3333	51.5	NE	low-confidence
OCU682_000113	mannan-binding family protein		MAV_0109	14	0	0	14	0	0.2857	118	NE
OCU682_000114	TetR/AcrR family transcriptional regulator		MAV_0110	17	0	0	17	0	0.4118	95.86	NE
OCU682_000115	hypothetical protein		MAV_0111	4	0	0	4	0	0.75	188.67	NE
OCU682_000116	hypothetical protein		MAV_0112	3	0	0	3	0	0.6667	230.5	NE
OCU682_000117	hypothetical protein		MAV_0113	2	0	0	2	0	0	0	NE	low-confidence
OCU682_000118	hypothetical protein		MAV_0114	12	0	0	12	0	0.5833	70.57	NE
OCU682_000119	hypothetical protein		MAV_0115	N/A	N/A	N/A	N/A	N/A	N/A	N/A	N/A	N/A
OCU682_000120	hypothetical protein		MAV_0116	6	0	0	6	0	1	504.33	NE	low-confidence
OCU682_000121	PE family protein		MAV_0117	4	0	0	4	0	0.5	55	NE
OCU682_000122	PPE family protein		MAV_0118	24	0	0	24	0	0.5	128	NE
OCU682_000123	class I SAM-dependent methyltransferase		MAV_0119	7	0	0	7	0	0.5714	210	NE
OCU682_000124	nitroreductase family deazaflavin-dependent oxidoreductase		MAV_0120	7	0	0	7	0	0.4286	144	NE
OCU682_000125	SulP family inorganic anion transporter		MAV_0121	7	0	0	7	0	0.4286	83.67	NE
OCU682_000126	LLM class F420-dependent oxidoreductase		MAV_0122	7	0	0	7	0	0.5714	414.75	NE
OCU682_000127	2-hydroxyacid dehydrogenase		MAV_0123	9	0	0	9	0	0.7778	74.57	NE
OCU682_000128	ATP-binding protein		MAV_0124	4	0	0	4	0	0.25	11	NE	low-confidence
OCU682_000129	wax ester/triacylglycerol synthase family O-acyltransferase		MAV_0126	10	0	0	10	0	0.7	328.71	NE
OCU682_000130	phosphate signaling complex protein PhoU	phoU		2	0	0	2	0	1	306	NE	ambiguous
OCU682_000131	MFS transporter			20	0	0	20	0	0.85	502.47	NE	low-confidence
OCU682_000132	hemerythrin domain-containing protein		MAV_0129	5	0	0	5	0	0.8	241	NE
OCU682_000133	cyclopropane mycolic acid synthase family methyltransferase		MAV_0130	11	0	0	11	0	0.5455	383.67	NE
OCU682_000134	VOC family protein		MAV_0132	6	0	0	6	0	0.5	160.67	NE
OCU682_000135	YdeI/OmpD-associated family protein		MAV_0133	2	0	0	2	0	0	0	NE	low-confidence
OCU682_000136	hypothetical protein		MAV_0134	9	0	0	9	0	0.5556	87.2	NE
OCU682_000137	PadR family transcriptional regulator		MAV_0135	6	0	0	6	0	0.3333	59.5	NE	low-confidence
OCU682_000138	nuclear transport factor 2 family protein		MAV_0136	3	0	0	3	0	0.6667	123.5	NE
OCU682_000139	LLM class F420-dependent oxidoreductase		MAV_0137	18	0	0	18	0	0.5	170.33	NE
OCU682_000140	MFS transporter		MAV_0138	8	0	0	8	0	0.5	40.5	NE	low-confidence
OCU682_000141	hypothetical protein		MAV_0139	2	0	0	2	0	1	44.5	NE
OCU682_000142	ABC transporter ATP-binding protein		MAV_0140	5	0	0	5	0	0	0	NE	low-confidence
OCU682_000143	aliphatic sulfonate ABC transporter substrate-binding protein		MAV_0141	10	0	0	10	0	0.4	48.75	NE	low-confidence
OCU682_000144	ABC transporter permease		MAV_0143	6	0	0	6	0	0.1667	14	NE	low-confidence
OCU682_000145	NAD(P)/FAD-dependent oxidoreductase		MAV_0142	4	0	0	4	0	0.25	764	NE
OCU682_000146	GNAT family N-acetyltransferase			6	0	0	6	0	0.5	216.33	NE
OCU682_000147	acyl-CoA dehydrogenase family protein		MAV_0145	10	0	0	10	0	0.4	50.25	NE	low-confidence
OCU682_000148	TetR/AcrR family transcriptional regulator		MAV_0146	7	0	0	7	0	0.5714	280.75	NE
OCU682_000149	sensor histidine kinase		MAV_0147	8	0	0	8	0	0.25	229.5	NE
OCU682_000150	enoyl-CoA hydratase/isomerase family protein		MAV_0148	4	0	0	4	0	0.75	172.33	NE
OCU682_000151	TetR family transcriptional regulator C-terminal domain-containing protein		MAV_0149	4	0	0	4	0	0.5	3	NE	low-confidence
OCU682_000152	VOC family protein		MAV_0150	13	0	0	13	0	0.8462	417	NE	ambiguous
OCU682_000153	PE domain-containing protein		MAV_0151	3	0	0	3	0	1	1318.67	NE	low-confidence
OCU682_000154	PPE family protein			10	0	0	10	0	0.9	413.11	NE	ambiguous
OCU682_000155	WXG100 family type VII secretion target		MAV_0153	4	0	0	4	0	0.75	489	NE	ambiguous
OCU682_000156	WXG100 family type VII secretion target		MAV_0154	1	0	0	1	0	1	1152	NE	low-confidence
OCU682_000157	ESX secretion-associated protein EspG		MAV_0155	6	0	0	6	0	0.6667	264.25	NE
OCU682_000158	MinD/ParA family protein		MAV_0156	18	0	0	18	0	0.5556	264	NE
OCU682_000159	type VII secretion integral membrane protein EccD	eccD	MAV_0157	10	0	0	10	0	0.6	241.67	NE
OCU682_000160	type VII secretion system ESX-2 serine protease mycosin MycP2	mycP2	MAV_0158	10	0	0	10	0	0.7	162.14	NE
OCU682_000161	type VII secretion protein EccE	eccE	MAV_0159	11	0	0	11	0	0.4545	161.6	NE
OCU682_000162	type VII secretion system ESX-2 AAA family ATPase EccA2	eccA2	MAV_0160	14	0	0	14	0	0.5714	197.25	NE
OCU682_000163	nitroreductase family deazaflavin-dependent oxidoreductase		MAV_0161	4	0	0	4	0	0.75	104.33	NE
OCU682_000164	NAD(P)H-binding protein		MAV_0162	6	0	0	6	0	0.1667	54	NE	low-confidence
OCU682_000165	RNA polymerase sigma factor SigI	sigI	MAV_0164	4	0	0	4	0	0.5	5.5	NE	low-confidence
OCU682_000166	MinD/ParA family protein		MAV_0163	5	0	0	5	0	0.8	109.25	NE
OCU682_000167	glutamate synthase large subunit	gltB	MAV_0166	44	44	0	0	0	0	0	ES
OCU682_000168	glutamate synthase subunit beta		MAV_0167	9	8	0	1	0	0.1111	26	ES	ambiguous
OCU682_000169	LLM class F420-dependent oxidoreductase		MAV_0169	9	0	0	9	0	1	132.33	NE
OCU682_000170	hypothetical protein		MAV_0170	4	0	0	4	0	0.75	508.67	NE	low-confidence
OCU682_000171	PHP domain-containing protein		MAV_0171	8	0	0	8	0	0.5	233.75	NE
OCU682_000172	DNA polymerase IV	dinB	MAV_0172	7	0	0	7	0	0.8571	664.33	NE	low-confidence
OCU682_000173	TetR/AcrR family transcriptional regulator		MAV_0173	5	0	0	5	0	1	141	NE
OCU682_000174	flavin-containing monooxygenase		MAV_0175	22	0	0	22	0	0.7273	291.31	NE
OCU682_000175	ribonuclease E activity regulator RraA	rraA	MAV_0174	2	0	0	2	0	0.5	31	NE	low-confidence
OCU682_000176	nucleoid-structuring protein H-NS		MAV_0176	N/A	N/A	N/A	N/A	N/A	N/A	N/A	N/A	N/A
OCU682_000177	copper resistance protein CopC		MAV_0177	2	0	0	2	0	1	44.5	NE
OCU682_000178	YcnI family protein		MAV_0178	1	0	0	1	0	1	615	NE	low-confidence
OCU682_000179	DUF6474 family protein		MAV_0179	1	0	0	1	0	1	207	NE
OCU682_000180	helix-turn-helix transcriptional regulator		MAV_0180	5	0	0	5	0	1	553.4	NE	low-confidence
OCU682_000181	peptidase		MAV_0181	3	0	0	3	0	1	185	NE
OCU682_000182	superoxide dismutase		MAV_0182	9	0	0	9	0	0.7778	1115.57	NE	low-confidence
OCU682_000183	hypothetical protein		MAV_0183	3	0	0	3	0	1	843	NE	low-confidence
OCU682_000184	DUF4328 domain-containing protein		MAV_0184	10	0	0	10	0	0.9	243.78	NE
OCU682_000185	glycerophosphodiester phosphodiesterase		MAV_0186	9	0	0	9	0	0.8889	59.75	NE
OCU682_000186	LCP family protein		MAV_0185	8	0	0	8	0	0.75	410.33	NE	ambiguous
OCU682_000187	DUF2470 domain-containing protein		MAV_0187	4	0	0	4	0	0.25	810	NE
OCU682_000188	prephenate dehydratase	pheA	MAV_0188	5	0	0	5	0	0	0	NE	low-confidence
OCU682_000189	histidine phosphatase family protein		MAV_0189	5	0	0	5	0	1	108.6	NE
OCU682_000190	hypothetical protein		MAV_0190	1	0	0	1	0	1	1080	NE	low-confidence
OCU682_000191	metallopeptidase family protein		MAV_0191	3	0	0	3	0	1	181	NE
OCU682_000192	septum formation family protein		MAV_0192	5	0	0	5	0	1	106.4	NE
OCU682_000193	serine--tRNA ligase	serS	MAV_0194	11	0	0	11	0	0	0	NE	low-confidence
OCU682_000194	helix-turn-helix transcriptional regulator			5	0	0	5	0	0.4	1199	NE	low-confidence
OCU682_000195	class I SAM-dependent methyltransferase		MAV_0196	5	0	0	5	0	0.6	270.33	NE
OCU682_000196	DUF2834 domain-containing protein		MAV_0195	10	0	0	10	0	0.8	165	NE
OCU682_000197	TetR/AcrR family transcriptional regulator		MAV_0197	5	0	0	5	0	0.4	74	NE
OCU682_000198	phytoene desaturase family protein		MAV_0198	15	0	0	15	0	0.7333	59.82	NE
OCU682_000199	hypothetical protein		MAV_0199	3	0	0	3	0	0	0	NE	low-confidence
OCU682_000200	Rieske 2Fe-2S domain-containing protein		MAV_0200	21	0	0	21	0	0.2381	196.8	NE
OCU682_000201	lysophospholipid acyltransferase family protein		MAV_0202	8	0	0	8	0	0.875	889.29	NE	low-confidence
OCU682_000202	lysophospholipid acyltransferase family protein		MAV_0203	10	0	0	10	0	0.8	296.88	NE
OCU682_000203	lysophospholipid acyltransferase family protein		MAV_0204	8	0	0	8	0	0.875	365.71	NE	ambiguous
OCU682_000204	Cof-type HAD-IIB family hydrolase		MAV_0205	4	0	0	4	0	0.75	278.33	NE
OCU682_000205	N-acetylmuramoyl-L-alanine amidase		MAV_0206	22	0	0	22	0	0.6364	445.29	NE	ambiguous
OCU682_000206	PirG		MAV_0207	8	0	0	8	0	0.5	953.25	NE	low-confidence
OCU682_000207	UDP-galactopyranose mutase	glf	MAV_0208	28	28	0	0	0	0	0	ES
OCU682_000208	glycosyltransferase		MAV_0209	18	18	0	0	0	0	0	ES
OCU682_000209	phosphatase PAP2 family protein		MAV_0210	1	0	0	1	0	1	104	NE
OCU682_000210	decaprenyl-phosphate phosphoribosyltransferase		MAV_0211	13	13	0	0	0	0	0	ES
OCU682_000211	terminal beta-(1->2)-arabinofuranosyltransferase	aftB	MAV_0212	25	22	0	3	0	0.08	86	ES	low-confidence
OCU682_000212	diacylglycerol acyltransferase/mycolyltransferase Ag85A	ag85A	MAV_0214	14	0	0	14	0	0.3571	82.2	NE
OCU682_000213	alpha/beta hydrolase family protein		MAV_0215	12	0	0	12	0	1	624	NE	low-confidence
OCU682_000214	cutinase family protein		MAV_0216	6	0	0	6	0	0.5	66	NE
OCU682_000215	long-chain-fatty-acid--AMP ligase FadD32	fadD32	MAV_0217	21	21	0	0	0	0	0	ES
OCU682_000216	polyketide synthase Pks13	pks13	MAV_0218	54	52	0	2	0	0.037	100	ES	ambiguous
OCU682_000217	acyl-CoA carboxylase subunit beta		MAV_0220	16	16	0	0	0	0	0	ES
OCU682_000218	class I SAM-dependent methyltransferase		MAV_0219	9	1	0	8	0	0.6667	573	NE	low-confidence
OCU682_000219	helix-turn-helix domain-containing protein		MAV_0221	11	0	0	11	0	0.8182	194.33	NE
OCU682_000220	acyl-CoA dehydrogenase family protein		MAV_0222	20	0	0	20	0	0.55	572.91	NE	ambiguous
OCU682_000221	hypothetical protein		MAV_0223	5	0	0	5	0	0.8	1173.75	NE	low-confidence
OCU682_000222	arabinosyltransferase EmbB	embB		32	30	0	2	0	0.0625	4.5	ES
OCU682_000223	arabinosyltransferase domain-containing protein		MAV_0225	30	29	0	1	0	0.1	9.67	ES
OCU682_000224	BTAD domain-containing putative transcriptional regulator		MAV_0226	7	0	0	7	0	0.5714	442.25	NE
OCU682_000225	maleylpyruvate isomerase family mycothiol-dependent enzyme		MAV_0227	2	0	0	2	0	0.5	22	NE	low-confidence
OCU682_000226	hypothetical protein		MAV_0228	2	0	0	2	0	1	142	NE
OCU682_000227	arabinosyltransferase domain-containing protein		MAV_0229	21	19	0	0	2	0.0952	460	ES	low-confidence
OCU682_000228	galactan 5-O-arabinofuranosyltransferase		MAV_0230	22	22	0	0	0	0.0455	9	ES
OCU682_000229	decaprenylphospho-beta-D-erythro-pentofuranosid-2-ulose 2-reductase		MAV_0231	10	10	0	0	0	0	0	ES
OCU682_000230	FAD-binding protein		MAV_0232	13	13	0	0	0	0	0	ES
OCU682_000231	GtrA family protein		MAV_0233	5	1	0	4	0	0.4	27	NE	low-confidence
OCU682_000232	GreA/GreB family elongation factor		MAV_0234	2	0	0	2	0	1	88	NE
OCU682_000233	TauD/TfdA dioxygenase family protein		MAV_0235	11	1	0	10	0	0.6364	154.14	NE
OCU682_000234	ABC transporter permease		MAV_0236	13	13	0	0	0	0	0	ES
OCU682_000235	glycosyltransferase family 2 protein		MAV_0237	9	9	0	0	0	0	0	ES
OCU682_000236	ABC transporter ATP-binding protein		MAV_0238	9	9	0	0	0	0	0	ES
OCU682_000237	bacterial proteasome activator family protein		MAV_0239	2	2	0	0	0	0	0	ES
OCU682_000238	DUF6541 family protein			32	0	0	32	0	0.75	309.62	NE
OCU682_000239	cysteine desulfurase-like protein		MAV_0241	11	0	0	11	0	0.4545	41	NE	low-confidence
OCU682_000240	NAD(P)H-quinone oxidoreductase		MAV_0242	5	0	0	5	0	0.2	10	NE	low-confidence
OCU682_000242	hypothetical protein		MAV_0244	8	0	0	8	0	0.5	192	NE
OCU682_000243	hypothetical protein		MAV_0245	4	0	0	4	0	1	1630	NE	low-confidence
OCU682_000244	lipase LipE	lipE	MAV_0246	12	0	0	12	0	0.75	149.78	NE
OCU682_000245	crotonase/enoyl-CoA hydratase family protein		MAV_0247	10	0	0	10	0	1	508.5	NE	low-confidence
OCU682_000246	TIGR03086 family metal-binding protein		MAV_0248	3	0	0	3	0	0.6667	116.5	NE
OCU682_000247	DUF4334 domain-containing protein		MAV_0249	7	0	0	7	0	1	620.43	NE	low-confidence
OCU682_000248	histidinol-phosphate transaminase	hisC	MAV_0250	12	0	0	12	0	0.6667	448.75	NE	ambiguous
OCU682_000251	hypothetical protein			9	0	0	9	0	0.6667	949.33	NE	low-confidence
OCU682_000252	phosphotransferase family protein		MAV_0300	9	0	0	9	0	0.7778	778.14	NE	low-confidence
OCU682_000253	class I SAM-dependent methyltransferase		MAV_0301	6	0	0	6	0	0.6667	594.5	NE	low-confidence
OCU682_000254	hypothetical protein		MAV_0302	4	0	0	4	0	0.5	316.5	NE
OCU682_000255	DUF6131 family protein		MAV_0303	4	0	0	4	0	1	157	NE
OCU682_000256	two-component system response regulator TcrX	tcrX	MAV_0304	8	0	0	8	0	0.625	138	NE
OCU682_000257	HAMP domain-containing sensor histidine kinase		MAV_0305	9	0	0	9	0	0.3333	29.33	NE	low-confidence
OCU682_000258	lipoprotein LpqH		MAV_0306	2	0	0	2	0	1	189	NE
OCU682_000259	alkyl sulfatase dimerization domain-containing protein		MAV_0307	25	0	0	25	0	0.48	238.08	NE
OCU682_000260	NADPH:quinone oxidoreductase family protein		MAV_0308	9	0	0	9	0	0.4444	73.5	NE
OCU682_000261	TetR/AcrR family transcriptional regulator		MAV_0309	6	0	0	6	0	0.1667	9	NE	low-confidence
OCU682_000262	acyl-CoA dehydrogenase family protein			9	0	0	9	0	0.3333	80	NE
OCU682_000263	glucose 1-dehydrogenase		MAV_0311	6	0	0	6	0	0.3333	79	NE	ambiguous
OCU682_000264	phosphotransferase family protein		MAV_0312	12	0	0	12	0	0.3333	94	NE
OCU682_000265	methyltransferase domain-containing protein		MAV_0313	5	0	0	5	0	0.4	67.5	NE
OCU682_000266	histidine phosphatase family protein		MAV_0314	4	0	0	4	0	1	70.75	NE
OCU682_000267	phosphotransferase family protein		MAV_0316	11	0	0	11	0	0.5455	62.17	NE
OCU682_000268	lipopolysaccharide assembly LapA domain-containing protein		MAV_0315	1	0	0	1	0	0	0	NE	low-confidence
OCU682_000269	ABC transporter substrate-binding protein		MAV_0317	12	0	0	12	0	0.25	234.67	NE
OCU682_000270	ATP-binding cassette domain-containing protein		MAV_0318	5	0	0	5	0	0.2	53	NE	low-confidence
OCU682_000271	ABC transporter permease		MAV_0319	5	0	0	5	0	0.2	401	NE
OCU682_000272	ABC transporter permease		MAV_0320	9	0	0	9	0	0.8889	235.88	NE
OCU682_000273	putative glycolipid-binding domain-containing protein		MAV_0322	7	0	0	7	0	0.7143	196.4	NE
OCU682_000274	prephenate dehydrogenase		MAV_0321	3	0	0	3	0	0	0	NE	low-confidence
OCU682_000275	tRNA adenosine deaminase-associated protein		MAV_0323	3	0	0	3	0	1	183.67	NE
OCU682_000276	nucleoside deaminase		MAV_0324	N/A	N/A	N/A	N/A	N/A	N/A	N/A	N/A	N/A
OCU682_000278	glycoside hydrolase family 6 protein		MAV_0326	14	0	0	14	0	0.5714	195.12	NE
OCU682_000279	CAP domain-containing protein		MAV_0327	6	0	0	6	0	0.3333	1200	NE	low-confidence
OCU682_000280	hypothetical protein		MAV_0328	20	0	0	20	0	0.65	234.54	NE
OCU682_000281	hypothetical protein			9	0	0	9	0	0.5556	49.8	NE
OCU682_000282	hypothetical protein			13	0	0	13	0	0.6154	151.38	NE
OCU682_000283	hypothetical protein		MAV_0330	6	0	0	6	0	0.8333	61.4	NE
OCU682_000284	DUF4185 domain-containing protein		MAV_0331	35	0	0	35	0	0.7429	474.92	NE	ambiguous
OCU682_000285	hypothetical protein			5	0	0	5	0	0.6	16	NE	low-confidence
OCU682_000286	cellulase family glycosylhydrolase		MAV_0332	12	0	0	12	0	0.4167	292.2	NE
OCU682_000287	DUF2237 domain-containing protein		MAV_0334	4	0	0	4	0	0	0	NE	low-confidence
OCU682_000288	sulfotransferase		MAV_0335	15	0	0	15	0	0.4	54.33	NE	ambiguous
OCU682_000289	MBL fold metallo-hydrolase		MAV_0336	15	0	0	15	0	0.1333	244.5	NE
OCU682_000290	VOC family protein		MAV_0337	9	0	0	9	0	0.2222	149	NE
OCU682_000291	LLM class flavin-dependent oxidoreductase		MAV_0338	8	0	0	8	0	0.5	203	NE
OCU682_000292	GntR family transcriptional regulator		MAV_0339	N/A	N/A	N/A	N/A	N/A	N/A	N/A	N/A	N/A
OCU682_000293	LLM class flavin-dependent oxidoreductase		MAV_0340	16	0	0	16	0	0.375	176	NE
OCU682_000294	CoA transferase		MAV_0341	11	0	0	11	0	0.4545	396	NE
OCU682_000295	CoA ester lyase		MAV_0343	11	0	0	11	0	0.1818	29.5	NE	low-confidence
OCU682_000296	pyruvate carboxylase		MAV_0342	37	0	0	37	0	0.2162	115.5	NE	ambiguous
OCU682_000297	bifunctional 2-methylcitrate synthase/citrate synthase		MAV_0344	16	0	0	16	0	0.3125	174.2	NE
OCU682_000298	methylisocitrate lyase	prpB	MAV_0345	11	0	11	0	0	0.1818	25.5	GD
OCU682_000299	2-methylcitrate dehydratase PrpD	prpD	MAV_0346	14	0	14	0	0	0.2857	20.25	GD
OCU682_000300	short-chain fatty acyl-CoA regulator family protein		MAV_0348	14	8	0	6	0	0.3571	80.8	ES	low-confidence
OCU682_000301	ribokinase		MAV_0347	N/A	N/A	N/A	N/A	N/A	N/A	N/A	N/A	N/A
OCU682_000302	D-2-hydroxyacid dehydrogenase family protein		MAV_0349	6	6	0	0	0	0	0	ES
OCU682_000303	TetR/AcrR family transcriptional regulator		MAV_0350	3	3	0	0	0	0	0	ES
OCU682_000304	SDR family NAD(P)-dependent oxidoreductase		MAV_0351	4	2	0	2	0	0.25	68	NE	low-confidence
OCU682_000305	VOC family protein		MAV_0352	3	0	0	3	0	0.3333	233	NE
OCU682_000306	dihydrodipicolinate reductase		MAV_0353	9	0	0	9	0	0.3333	56.67	NE	low-confidence
OCU682_000307	SDR family oxidoreductase		MAV_0354	7	0	0	7	0	0.4286	34.33	NE	low-confidence
OCU682_000308	wax ester/triacylglycerol synthase family O-acyltransferase		MAV_0355	12	0	0	12	0	0.6667	602.75	NE	low-confidence
OCU682_000309	NUDIX domain-containing protein		MAV_0356	3	0	0	3	0	0	0	NE	low-confidence
OCU682_000310	haloalkane dehalogenase		MAV_0357	8	0	0	8	0	0.375	175	NE
OCU682_000311	cytochrome P450		MAV_0358	11	0	0	11	0	0.2727	127.33	NE
OCU682_000312	hypothetical protein		MAV_0359	6	0	0	6	0	0.3333	17.5	NE	low-confidence
OCU682_000313	hypothetical protein		MAV_0361	2	0	0	2	0	0.5	2	NE	low-confidence
OCU682_000314	ATP-dependent DNA ligase		MAV_0360	13	0	0	13	0	0.3846	981	NE	low-confidence
OCU682_000315	non-homologous end-joining DNA ligase	ligD	MAV_0362	12	0	0	12	0	0.5	274.5	NE
OCU682_000316	tyrosine-type recombinase/integrase			17	0	0	17	0	0.5294	90	NE
OCU682_000317	AAA family ATPase			20	0	0	20	0	0.7	282.07	NE
OCU682_000318	hypothetical protein			4	0	0	4	0	0.75	153.33	NE
OCU682_000319	hypothetical protein			7	0	0	7	0	0.4286	181.67	NE
OCU682_000320	hypothetical protein			N/A	N/A	N/A	N/A	N/A	N/A	N/A	N/A	N/A
OCU682_000321	helix-turn-helix domain-containing protein			7	0	0	7	0	0.8571	110.17	NE
OCU682_000322	hypothetical protein			11	0	0	11	0	0.8182	124	NE
OCU682_000323	hypothetical protein			6	0	0	6	0	0.6667	87.75	NE
OCU682_000324	hypothetical protein			5	0	0	5	0	0.2	19	NE	low-confidence
OCU682_000325	hypothetical protein			3	0	0	3	0	1	128	NE
OCU682_000326	Bro-N domain-containing protein			4	0	0	4	0	0.5	289	NE
OCU682_000327	hypothetical protein			5	0	0	5	0	0.2	56	NE	low-confidence
OCU682_000328	hypothetical protein			6	0	0	6	0	0.8333	216.6	NE
OCU682_000329	phage tail tape measure protein		MAV_0800	42	0	0	42	0	0.5714	425.25	NE
OCU682_000330	hypothetical protein		MAV_1039	7	0	0	7	0	0.8571	512.67	NE	low-confidence
OCU682_000331	hypothetical protein			9	0	0	9	0	0.4444	241.75	NE
OCU682_000332	tyrosine-type recombinase/integrase		MAV_0779	19	0	0	19	0	0.8947	191.53	NE
OCU682_000333	hypothetical protein			3	0	0	3	0	1	138.33	NE
OCU682_000334	tyrosine-type recombinase/integrase			14	0	0	14	0	0.6429	104.89	NE
OCU682_000335	hypothetical protein			1	0	0	1	0	1	16	NE	low-confidence
OCU682_000336	glycoside hydrolase family 172 protein		MAV_0365	29	0	0	29	0	0.4828	207.57	NE
OCU682_000337	rhomboid-like protein		MAV_0364	11	0	0	11	0	0.7273	139.5	NE
OCU682_000338	cytochrome P450		MAV_0366	17	0	0	17	0	0.5882	89.7	NE
OCU682_000339	TetR/AcrR family transcriptional regulator		MAV_0367	6	0	0	6	0	0.8333	275.4	NE
OCU682_000340	NAD-dependent epimerase/dehydratase family protein			8	0	0	8	0	0.5	1364.25	NE	low-confidence
OCU682_000341	cutinase family protein		MAV_0369	10	0	0	10	0	0.8	210.12	NE
OCU682_000342	hypothetical protein		MAV_0370	1	0	0	1	0	1	522	NE	low-confidence
OCU682_000343	dihydrodipicolinate reductase		MAV_0371	8	0	0	8	0	0.75	1051.83	NE	low-confidence
OCU682_000344	hypothetical protein		MAV_0372	5	0	0	5	0	0.8	36.5	NE
OCU682_000345	hypothetical protein		MAV_0373	11	0	0	11	0	0.4545	132.8	NE
OCU682_000346	hypothetical protein		MAV_0374	3	0	0	3	0	0.3333	98	NE
OCU682_000347	CHAT domain-containing protein		MAV_0375	11	1	0	10	0	0.4545	62.4	NE
OCU682_000348	hypothetical protein		MAV_0376	19	16	0	3	0	0.0526	9	ES
OCU682_000349	lipoprotein LpqH		MAV_0377	1	0	0	1	0	1	595	NE	low-confidence
OCU682_000350	hypothetical protein		MAV_0379	5	0	0	5	0	0.6	590.33	NE	ambiguous
OCU682_000351	hypothetical protein		MAV_0378	6	0	0	6	0	0.6667	825.5	NE	low-confidence
OCU682_000354	aminotransferase class I/II-fold pyridoxal phosphate-dependent enzyme		MAV_0381	13	0	13	0	0	0	0	GD	low-confidence
OCU682_000355	DNA polymerase III subunits gamma/tau		MAV_0382	9	0	9	0	0	0	0	GD	low-confidence
OCU682_000356	class I SAM-dependent methyltransferase		MAV_0383	19	0	1	18	0	0.6842	304.54	NE
OCU682_000357	FAD-binding protein		MAV_0384	24	0	0	24	0	0.4583	222.64	NE
OCU682_000358	SRPBCC family protein		MAV_0386	4	0	0	4	0	0.75	272.33	NE
OCU682_000359	Rv3717 family N-acetylmuramoyl-L-alanine amidase		MAV_0385	10	0	0	10	0	0.7	209.71	NE
OCU682_000360	YbaB/EbfC family nucleoid-associated protein		MAV_0387	2	0	0	2	0	1	380.5	NE	low-confidence
OCU682_000361	recombination mediator RecR	recR	MAV_0388	2	0	0	2	0	0.5	85	NE
OCU682_000362	type 1 glutamine amidotransferase		MAV_0389	6	0	0	6	0	0.1667	33	NE	low-confidence
OCU682_000363	MurT ligase domain-containing protein		MAV_0390	7	0	0	7	0	0	0	NE	low-confidence
OCU682_000364	DEDDh family exonuclease		MAV_0391	5	0	0	5	0	1	365	NE	ambiguous
OCU682_000365	2-isopropylmalate synthase	leuA	MAV_0392	21	21	0	0	0	0	0	ES
OCU682_000366	aspartate kinase		MAV_0393	9	0	0	9	0	0.1111	313	NE
OCU682_000367	aspartate-semialdehyde dehydrogenase		MAV_0394	4	0	0	4	0	0	0	NE	low-confidence
OCU682_000368	DUF4185 domain-containing protein		MAV_0395	16	0	0	16	0	0.5625	220.56	NE
OCU682_000369	hypothetical protein		MAV_0396	1	0	0	1	0	1	5	NE	low-confidence
OCU682_000370	hypothetical protein		MAV_0397	6	0	0	6	0	1	768.5	NE	low-confidence
OCU682_000371	sensor domain-containing protein		MAV_0398	2	0	0	2	0	1	538	NE	low-confidence
OCU682_000372	IS256-like element IS1245 family transposase			11	0	0	11	0	0.9091	791.8	NE	low-confidence
OCU682_000373	ergothioneine biosynthesis glutamate--cysteine ligase EgtA	egtA	MAV_0399	6	0	0	6	0	0.6667	128	NE
OCU682_000374	ergothioneine biosynthesis protein EgtB	egtB	MAV_0400	12	0	2	10	0	0.6667	266.38	NE
OCU682_000375	ergothioneine biosynthesis protein EgtC	egtC	MAV_0401	5	0	5	0	0	0.2	5	GD	low-confidence
OCU682_000376	L-histidine N(alpha)-methyltransferase	egtD	MAV_0402	10	0	10	0	0	0.2	22	GD
OCU682_000377	ergothioneine biosynthesis PLP-dependent enzyme EgtE	egtE	MAV_0403	6	0	6	0	0	0.1667	23	GD
OCU682_000378	class I SAM-dependent methyltransferase		MAV_0404	7	0	7	0	0	0.1429	2	GD	low-confidence
OCU682_000379	glutamate--cysteine ligase		MAV_0405	14	0	13	1	0	0.2143	164.33	GD	low-confidence
OCU682_000380	glycerol kinase GlpK	glpK	MAV_0406	12	0	0	12	0	0.3333	102	NE
OCU682_000381	PadR family transcriptional regulator		MAV_0407	3	0	0	3	0	0	0	NE	low-confidence
OCU682_000382	hypothetical protein		MAV_0409	2	0	0	2	0	0.5	388	NE
OCU682_000383	RDD family protein		MAV_0408	5	0	0	5	0	0	0	NE	low-confidence
OCU682_000384	stage II sporulation protein M		MAV_0410	7	0	0	7	0	0.5714	40	NE	ambiguous
OCU682_000385	DUF58 domain-containing protein		MAV_0411	8	0	0	8	0	0.25	128	NE
OCU682_000386	AAA family ATPase		MAV_0412	6	0	0	6	0	0.8333	229.2	NE
OCU682_000387	DUF4350 domain-containing protein		MAV_0413	9	0	0	9	0	0.5556	335.2	NE
OCU682_000388	DUF4129 domain-containing protein		MAV_0414	5	0	0	5	0	0.4	97	NE
OCU682_000389	hypothetical protein		MAV_0415	24	0	0	24	0	0.625	326.53	NE
OCU682_000390	GatB/YqeY domain-containing protein		MAV_0416	6	0	0	6	0	0.6667	274	NE
OCU682_000391	SelB C-terminal domain-containing protein		MAV_0417	6	0	0	6	0	0	0	NE	low-confidence
OCU682_000392	L-seryl-tRNA(Sec) selenium transferase	selA	MAV_0418	5	0	0	5	0	0	0	NE	low-confidence
OCU682_000394	selenide, water dikinase SelD	selD	MAV_0420	7	0	0	7	0	1	76.86	NE
OCU682_000395	formate dehydrogenase	fdh	MAV_0422	39	0	0	39	0	0.4615	192	NE
OCU682_000396	4Fe-4S dicluster domain-containing protein		MAV_0423	5	0	0	5	0	0.8	110.75	NE
OCU682_000397	NrfD/PsrC family molybdoenzyme membrane anchor subunit	nrfD	MAV_0424	6	0	0	6	0	0.5	269	NE
OCU682_000398	LLM class F420-dependent oxidoreductase		MAV_0425	8	0	0	8	0	0.625	258.2	NE
OCU682_000399	type 1 glutamine amidotransferase domain-containing protein		MAV_0426	3	0	0	3	0	0.3333	86	NE
OCU682_000400	HemK2/MTQ2 family protein methyltransferase		MAV_0427	3	0	0	3	0	0.6667	16	NE	low-confidence
OCU682_000401	CDGSH iron-sulfur domain-containing protein			1	0	0	1	0	0	0	NE	low-confidence
OCU682_000402	iron-containing redox enzyme family protein		MAV_0429	10	0	0	10	0	0.6	145.5	NE
OCU682_000403	SpoIIE family protein phosphatase		MAV_0430	15	8	0	7	0	0.0667	231	ES	low-confidence
OCU682_000404	SpoIIE family protein phosphatase		MAV_0431	6	6	0	0	0	0	0	ES
OCU682_000405	anti-sigma regulatory factor		MAV_0432	5	2	0	3	0	0.2	303	NE
OCU682_000406	STAS domain-containing protein		MAV_0433	3	0	0	3	0	0	0	NE	low-confidence
OCU682_000407	STAS domain-containing protein		MAV_0434	11	0	0	11	0	0.7273	288.75	NE
OCU682_000408	STAS domain-containing protein		MAV_0435	3	0	0	3	0	0.6667	75.5	NE
OCU682_000409	DUF6328 family protein		MAV_0436	2	0	0	2	0	1	165	NE
OCU682_000410	HAD family hydrolase		MAV_0437	4	0	0	4	0	0.5	81	NE
OCU682_000411	hypothetical protein		MAV_0438	1	0	0	1	0	1	42	NE
OCU682_000412	DUF4193 domain-containing protein			3	0	0	3	0	0.6667	85	NE
OCU682_000413	restriction endonuclease		MAV_0440	2	0	0	2	0	1	39	NE
OCU682_000414	GAF and ANTAR domain-containing protein		MAV_0441	6	0	0	6	0	1	188.5	NE
OCU682_000415	TIGR03086 family metal-binding protein		MAV_0442	2	0	0	2	0	1	78	NE
OCU682_000417	PLP-dependent cysteine synthase family protein		MAV_0444	11	0	0	11	0	0.7273	120.38	NE
OCU682_000418	metallophosphoesterase		MAV_0445	8	0	0	8	0	0.875	71.86	NE
OCU682_000419	transglycosylase/D,D-transpeptidase PonA2	ponA2	MAV_0446	23	0	0	23	0	0.8261	497.47	NE	low-confidence
OCU682_000420	WhiB family transcriptional regulator		MAV_0447	2	0	0	2	0	1	174	NE
OCU682_000421	ArsA family ATPase		MAV_0448	9	0	0	9	0	0.2222	35.5	NE	low-confidence
OCU682_000422	ArsA family ATPase		MAV_0449	9	0	0	9	0	0.5556	73.6	NE
OCU682_000423	DUF4177 domain-containing protein		MAV_0450	3	0	0	3	0	1	183.67	NE
OCU682_000424	RidA family protein		MAV_0451	2	0	0	2	0	1	72	NE
OCU682_000425	MBL fold metallo-hydrolase		MAV_0452	5	0	0	5	0	0.8	183	NE
OCU682_000426	cAMP-activated global transcriptional regulator CRP	crp	MAV_0453	2	0	0	2	0	1	68	NE
OCU682_000427	hypothetical protein		MAV_0454	6	0	0	6	0	1	596	NE	low-confidence
OCU682_000428	endonuclease III	nth	MAV_0455	6	0	0	6	0	0.6667	53	NE
OCU682_000429	redoxin domain-containing protein		MAV_0456	5	0	0	5	0	0.4	79	NE
OCU682_000430	CoA pyrophosphatase		MAV_0457	2	0	0	2	0	0.5	5	NE	low-confidence
OCU682_000431	acid resistance serine protease MarP	marP	MAV_0459	8	0	0	8	0	0.625	49.2	NE
OCU682_000432	alpha/beta hydrolase		MAV_0458	9	0	0	9	0	0.2222	45	NE	low-confidence
OCU682_000433	phage holin family protein		MAV_0460	2	0	0	2	0	0.5	510	NE
OCU682_000434	serine protease		MAV_0461	3	0	0	3	0	1	242.67	NE
OCU682_000435	acetate--CoA ligase	acs	MAV_0462	26	0	0	26	0	0.4615	162.58	NE
OCU682_000436	DUF4232 domain-containing protein		MAV_0463	4	0	0	4	0	0.5	142	NE
OCU682_000437	ABC transporter substrate-binding protein		MAV_0464	16	0	0	16	0	0.25	130.5	NE
OCU682_000438	ABC transporter permease		MAV_0465	13	0	0	13	0	0.3846	210.6	NE
OCU682_000439	ABC transporter permease		MAV_0466	8	0	0	8	0	0.5	53.5	NE
OCU682_000440	dipeptide ABC transporter ATP-binding protein		MAV_0467	10	0	0	10	0	0.3	578.67	NE
OCU682_000441	oxidoreductase		MAV_0468	2	0	0	2	0	0.5	29	NE	low-confidence
OCU682_000442	HAD-IB family hydrolase		MAV_0469	12	0	0	12	0	0.75	256.11	NE
OCU682_000443	septum site-determining protein Ssd	ssd	MAV_0470	2	0	0	2	0	0.5	280	NE
OCU682_000444	TadA family conjugal transfer-associated ATPase		MAV_0471	3	0	0	3	0	0	0	NE	low-confidence
OCU682_000445	type II secretion system F family protein		MAV_0509	3	0	0	3	0	0.6667	343	NE
OCU682_000446	type II secretion system F family protein		MAV_0510	3	0	0	3	0	0.6667	75	NE
OCU682_000447	DUF4244 domain-containing protein		MAV_0511	5	0	0	5	0	0.4	139.5	NE
OCU682_000448	TadE family type IV pilus minor pilin		MAV_0512	2	0	0	2	0	0	0	NE	low-confidence
OCU682_000449	Rv3654c family TadE-like protein		MAV_0514	2	0	0	2	0	0	0	NE	low-confidence
OCU682_000450	PAS domain-containing protein		MAV_0513	4	0	0	4	0	0.5	22	NE	low-confidence
OCU682_000451	DEAD/DEAH box helicase		MAV_0515	19	0	0	19	0	0.7895	170	NE
OCU682_000452	cold shock protein CspA	cspA	MAV_0516	3	0	0	3	0	0	0	NE	low-confidence
OCU682_000453	hypothetical protein		MAV_0517	3	0	0	3	0	1	518.33	NE	low-confidence
OCU682_000454	type I DNA topoisomerase	topA	MAV_0519	37	35	0	2	0	0.0541	42	ES
OCU682_000455	adenylate/guanylate cyclase domain-containing protein		MAV_0518	12	0	0	12	0	0.5	51	NE	ambiguous
OCU682_000456	DNA polymerase III subunit delta'		MAV_0520	5	0	5	0	0	0.2	2	GD	low-confidence
OCU682_000458	hypothetical protein		MAV_0522	18	0	15	3	0	0.2778	50.8	GD
OCU682_000459	NAD-dependent epimerase/dehydratase family protein		MAV_0524	13	0	0	13	0	0.0769	152	NE	low-confidence
OCU682_000460	DUF2304 domain-containing protein		MAV_0523	8	0	0	8	0	0.875	97.29	NE
OCU682_000461	glycosyltransferase family 2 protein		MAV_0525	7	0	0	7	0	0.1429	9	NE	low-confidence
OCU682_000462	hypothetical protein		MAV_0526	9	0	0	9	0	0.4444	411.75	NE
OCU682_000463	DUF475 domain-containing protein		MAV_0528	12	0	0	12	0	0.6667	429.5	NE	ambiguous
OCU682_000464	inorganic diphosphatase		MAV_0527	7	0	0	7	0	0	0	NE	low-confidence
OCU682_000465	D-alanyl-D-alanine carboxypeptidase/D-alanyl-D-alanine-endopeptidase	carboxypeptidase	MAV_0529	4	0	0	4	0	1	170.75	NE
OCU682_000466	zinc-dependent metalloprotease		MAV_0530	9	0	0	9	0	0.7778	156.29	NE
OCU682_000467	tRNA lysidine(34) synthetase TilS	tilS	MAV_0531	4	0	0	4	0	0.25	6	NE	low-confidence
OCU682_000468	hypoxanthine phosphoribosyltransferase	hpt	MAV_0532	12	0	0	12	0	0.3333	489	NE
OCU682_000469	SIMPL domain-containing protein		MAV_0533	4	0	0	4	0	0.75	1462.67	NE	low-confidence
OCU682_000470	PE family protein		MAV_0534	1	0	0	1	0	0	0	NE	low-confidence
OCU682_000471	PPE family protein		MAV_0535	8	0	0	8	0	0.75	90.5	NE
OCU682_000472	DUF222 domain-containing protein		MAV_0536	11	0	0	11	0	0.2727	45.33	NE	low-confidence
OCU682_000473	zinc-binding dehydrogenase		MAV_0537	7	0	0	7	0	0.1429	75	NE	low-confidence
OCU682_000474	LLM class flavin-dependent oxidoreductase		MAV_0538	15	0	0	15	0	0.2667	33	NE	low-confidence
OCU682_000475	alpha/beta hydrolase		MAV_0539	15	0	0	15	0	0.5333	171.25	NE
OCU682_000476	VOC family protein		MAV_0540	8	0	0	8	0	0.875	905.14	NE	low-confidence
OCU682_000477	ATP-dependent zinc metalloprotease FtsH	ftsH	MAV_0542	27	0	0	27	0	0.4074	37.82	NE	low-confidence
OCU682_000478	GTP cyclohydrolase I FolE	folE	MAV_0543	6	0	0	6	0	0.3333	16	NE	low-confidence
OCU682_000479	dihydropteroate synthase	folP	MAV_0544	3	0	0	3	0	0	0	NE	low-confidence
OCU682_000480	dihydroneopterin aldolase	folB	MAV_0545	3	0	0	3	0	0.6667	10.5	NE	low-confidence
OCU682_000481	2-amino-4-hydroxy-6-hydroxymethyldihydropteridine diphosphokinase	folK	MAV_0546	4	0	0	4	0	0.75	16	NE	low-confidence
OCU682_000482	DUF3180 domain-containing protein		MAV_0548	5	0	0	5	0	0.8	215.5	NE
OCU682_000483	DUF6779 domain-containing protein		MAV_0549	10	0	0	10	0	0.9	208.67	NE
OCU682_000484	DUF2520 domain-containing protein		MAV_0550	3	3	0	0	0	0	0	ES
OCU682_000485	pantoate--beta-alanine ligase	panC	MAV_0551	8	8	0	0	0	0	0	ES
OCU682_000486	aspartate 1-decarboxylase	panD	MAV_0552	7	5	0	2	0	0.1429	58	ES	low-confidence
OCU682_000487	type III pantothenate kinase		MAV_0553	4	0	0	4	0	0	0	NE	low-confidence
OCU682_000488	lysine--tRNA ligase	lysS	MAV_0554	22	21	0	1	0	0.0455	96	ES	low-confidence
OCU682_000489	histone-like nucleoid-structuring protein Lsr2	lsr2	MAV_0555	2	0	0	2	0	1	36	NE
OCU682_000490	ATP-dependent protease ATP-binding subunit ClpC	clpC1	MAV_0556	19	0	18	1	0	0.1579	86.67	GD
OCU682_000491	CbtB domain-containing protein		MAV_0557	2	0	0	2	0	1	323.5	NE	ambiguous
OCU682_000492	CbtA family protein		MAV_0558	7	0	0	7	0	0.8571	45.17	NE
OCU682_000493	histidine phosphatase family protein		MAV_0559	4	0	0	4	0	0	0	NE	low-confidence
OCU682_000494	carotenoid oxygenase family protein		MAV_0560	28	0	0	28	0	0.4643	172.77	NE
OCU682_000495	serine hydrolase		MAV_0561	12	0	0	12	0	0	0	NE	low-confidence
OCU682_000496	mycobilin-forming heme oxygenase MhuD	mhuD	MAV_0562	2	0	0	2	0	0.5	150	NE
OCU682_000497	alpha/beta hydrolase		MAV_0564	8	0	0	8	0	0.25	54	NE	low-confidence
OCU682_000498	A/G-specific adenine glycosylase		MAV_0563	10	0	0	10	0	0.5	40.2	NE	low-confidence
OCU682_000499	carbonic anhydrase		MAV_0565	5	0	0	5	0	0.2	79	NE	low-confidence
OCU682_000500	hypothetical protein		MAV_0566	6	0	0	6	0	0	0	NE	low-confidence
OCU682_000501	DNA integrity scanning diadenylate cyclase DisA	disA	MAV_0567	7	0	0	7	0	0.5714	534.75	NE	ambiguous
OCU682_000502	DNA repair protein RadA	radA	MAV_0568	5	0	0	5	0	1	826.2	NE	low-confidence
OCU682_000503	hypothetical protein		MAV_0569	1	0	0	1	0	1	425	NE	low-confidence
OCU682_000504	RNA polymerase-binding transcription factor CarD	carD	MAV_0570	6	0	0	6	0	0.1667	14	NE	low-confidence
OCU682_000505	2-C-methyl-D-erythritol 4-phosphate cytidylyltransferase	ispD	MAV_0571	2	0	0	2	0	0	0	NE	low-confidence
OCU682_000506	2-C-methyl-D-erythritol 2,4-cyclodiphosphate synthase	ispF	MAV_0572	N/A	N/A	N/A	N/A	N/A	N/A	N/A	N/A	N/A
OCU682_000507	cysteine--tRNA ligase	cysS	MAV_0573	18	17	0	1	0	0.0556	16	ES
OCU682_000508	23S rRNA (guanosine(2251)-2'-O)-methyltransferase RlmB	rlmB	MAV_0574	5	0	0	5	0	0.8	39.5	NE
OCU682_000509	glycerophosphodiester phosphodiesterase		MAV_0576	8	0	0	8	0	0.125	275	NE
OCU682_000510	FAD-dependent oxidoreductase		MAV_0575	11	0	0	11	0	0.6364	100.86	NE
OCU682_000511	LuxR C-terminal-related transcriptional regulator		MAV_0578	14	0	0	14	0	0.4286	259	NE
OCU682_000512	SLC13 family permease		MAV_0577	7	0	0	7	0	0.5714	162	NE
OCU682_000513	MBL fold metallo-hydrolase		MAV_0579	10	0	0	10	0	0.3	191.33	NE
OCU682_000514	5-oxoprolinase subunit PxpA	pxpA	MAV_0580	6	0	0	6	0	0.6667	135.75	NE
OCU682_000515	metal ABC transporter permease		MAV_0581	5	0	0	5	0	0.8	103.25	NE
OCU682_000516	metal ABC transporter ATP-binding protein		MAV_0582	7	0	0	7	0	0.8571	591.17	NE	low-confidence
OCU682_000517	zinc ABC transporter substrate-binding protein		MAV_0583	9	0	0	9	0	0.7778	263.14	NE
OCU682_000518	LacI family DNA-binding transcriptional regulator		MAV_0585	11	0	0	11	0	0.8182	360.22	NE	ambiguous
OCU682_000519	cholesterol catabolism transcriptional regulator KstR	kstR	MAV_0584	7	0	0	7	0	0.8571	181	NE
OCU682_000520	acyl-CoA dehydrogenase family protein		MAV_0587	13	0	0	13	0	0.6154	286.25	NE
OCU682_000521	TetR/AcrR family transcriptional regulator		MAV_0586	6	0	0	6	0	0.6667	191.5	NE
OCU682_000522	SDR family oxidoreductase		MAV_0588	6	0	0	6	0	0.6667	117.25	NE
OCU682_000523	hypothetical protein		MAV_0589	6	0	0	6	0	0.8333	304.8	NE
OCU682_000524	2Fe-2S iron-sulfur cluster-binding protein		MAV_0590	11	0	0	11	0	0.8182	239.22	NE
OCU682_000525	3-hydroxy-9,10-secoandrosta-1,3,5(10)-triene-9,17-dione monooxygenase oxygenase subunit	hsaA	MAV_0591	14	0	0	14	0	0.4286	24.17	NE	low-confidence
OCU682_000526	4,5:9,10-diseco-3-hydroxy-5,9,17-trioxoandrosta-1(10),2-diene-4-oate hydrolase	hsaD	MAV_0592	6	0	0	6	0	0.3333	1269.5	NE	low-confidence
OCU682_000527	iron-dependent extradiol dioxygenase HsaC	hsaC	MAV_0593	7	0	0	7	0	0.2857	78.5	NE	ambiguous
OCU682_000528	3-hydroxy-9,10-secoandrosta-1,3,5(10)-triene-9,17-dione monooxygenase reductase subunit	hsaB	MAV_0594	4	0	0	4	0	0.5	28	NE	low-confidence
OCU682_000529	arylamine N-acetyltransferase		MAV_0595	10	0	0	10	0	0.3	77	NE	ambiguous
OCU682_000530	pyridoxal phosphate-dependent aminotransferase		MAV_0596	14	0	0	14	0	0.3571	60.8	NE	ambiguous
OCU682_000531	acyl-CoA dehydrogenase family protein		MAV_0597	8	0	0	8	0	0.625	140	NE
OCU682_000532	acyl-CoA dehydrogenase family protein		MAV_0598	10	0	0	10	0	0.8	47.38	NE
OCU682_000533	acyl-CoA dehydrogenase family protein		MAV_0599	8	0	0	8	0	0.25	8	NE	low-confidence
OCU682_000534	3-((3aS,4S,7aS)-7a-methyl-1,5-dioxo-octahydro-1H-inden-4-yl)propanoate--CoA ligase FadD3	fadD3	MAV_0600	13	0	0	13	0	0.3077	119.75	NE
OCU682_000535	acyl-CoA dehydrogenase IpdE1	ipdE1	MAV_0601	8	0	0	8	0	0.5	128.5	NE
OCU682_000536	(5R,7aS)-5-hydroxy-7a-methyl-1-oxo-2,3,5,6,7,7a-hexahydro-1H-indene-carboxyl-CoA reductase	ipdF	MAV_0602	6	0	0	6	0	0.6667	125.25	NE
OCU682_000537	TetR family transcriptional regulator KstR2	kstR2	MAV_0603	10	0	0	10	0	0.7	95.14	NE
OCU682_000538	steroid 3-ketoacyl-CoA thiolase FadA6	fadA6	MAV_0604	8	0	0	8	0	0.25	1141	NE	ambiguous
OCU682_000539	hypothetical protein		MAV_0605	2	0	2	0	0	0	0	GD	low-confidence
OCU682_000540	SatD family protein		MAV_0606	5	0	5	0	0	0.4	12.5	GD
OCU682_000541	(3aS,4S,5R,7aS)-5-hydroxy-7a-methyl-1-oxo-octahydro-1H-indene-4-carboxyl-CoA dehydrogenase	ipdC	MAV_0607	5	0	5	0	0	0.2	2	GD	low-confidence
OCU682_000542	cholesterol ring-cleaving hydrolase subunit IpdB	ipdB	MAV_0608	1	0	1	0	0	1	42	GD	low-confidence
OCU682_000543	cholesterol ring-cleaving hydrolase subunit IpdA	ipdA	MAV_0609	11	0	9	2	0	0.3636	82.75	GD	ambiguous
OCU682_000544	(7aS)-7a-methyl-1,5-dioxo-2,3,5,6,7,7a-hexahydro-1H-indene-carboxyl-CoA hydrolase	echA20	MAV_0610	4	0	0	4	0	0.5	58.5	NE
OCU682_000545	SDR family oxidoreductase		MAV_0611	9	0	0	9	0	0.3333	41.67	NE	low-confidence
OCU682_000546	SDR family oxidoreductase		MAV_0612	8	0	0	8	0	0.25	11	NE	low-confidence
OCU682_000547	nitroreductase family deazaflavin-dependent oxidoreductase		MAV_0613	6	0	0	6	0	0.6667	284.5	NE
OCU682_000548	hypothetical protein		MAV_0614	6	0	0	6	0	0.6667	96	NE
OCU682_000549	steroid 3-ketoacyl-CoA thiolase		MAV_0615	7	0	0	7	0	0.5714	256.25	NE
OCU682_000550	cytochrome P450		MAV_0616	10	0	0	10	0	0.5	83.6	NE
OCU682_000551	acyl-CoA dehydrogenase family protein		MAV_0617	11	0	8	3	0	0.3636	52.5	GD
OCU682_000552	acyl-CoA dehydrogenase FadE29	fadE29	MAV_0618	15	0	15	0	0	0.2	5.33	GD	low-confidence
OCU682_000553	bifunctional MaoC family dehydratase N-terminal/OB-fold nucleic acid binding domain-containing protein		MAV_0619	10	0	10	0	0	0.5	39	GD
OCU682_000554	MaoC family dehydratase		MAV_0620	5	0	5	0	0	0.2	23	GD
OCU682_000555	lipid-transfer protein		MAV_0621	13	0	11	2	0	0.1538	54.5	GD
OCU682_000556	hypothetical protein			18	0	0	18	0	0.1667	242.33	NE
OCU682_000557	MaoC/PaaZ C-terminal domain-containing protein		MAV_0623	7	0	0	7	0	0.2857	14	NE	low-confidence
OCU682_000558	3-oxosteroid 1-dehydrogenase	kstD	MAV_0624	32	0	0	32	0	0.6562	169.29	NE
OCU682_000559	2-keto-4-pentenoate hydratase		MAV_0625	6	0	0	6	0	0.8333	82.6	NE
OCU682_000560	acetaldehyde dehydrogenase (acetylating)		MAV_0626	10	0	0	10	0	0.8	1189.25	NE	low-confidence
OCU682_000561	4-hydroxy-2-oxovalerate aldolase	dmpG	MAV_0627	7	0	0	7	0	0.7143	416.8	NE	ambiguous
OCU682_000562	hypothetical protein		MAV_0628	6	0	0	6	0	0.6667	99	NE
OCU682_000563	hypothetical protein		MAV_0629	18	0	0	18	0	0.5	111.89	NE
OCU682_000564	SDR family oxidoreductase		MAV_0630	12	0	0	12	0	0.0833	70	NE	low-confidence
OCU682_000565	sulfotransferase		MAV_0631	19	0	0	19	0	0.3158	174.5	NE
OCU682_000566	hypothetical protein		MAV_0632	3	0	0	3	0	0.3333	9	NE	low-confidence
OCU682_000567	Rieske 2Fe-2S domain-containing protein		MAV_0633	16	0	0	16	0	0.4375	140.29	NE
OCU682_000568	gamma carbonic anhydrase family protein		MAV_0634	4	0	0	4	0	0.75	73	NE
OCU682_000569	nuclear transport factor 2 family protein		MAV_0635	6	0	0	6	0	0.5	130	NE
OCU682_000570	thiolase domain-containing protein		MAV_0636	14	0	0	14	0	0.2857	298.5	NE
OCU682_000571	thiolase domain-containing protein		MAV_0637	10	0	0	10	0	0.5	58.2	NE
OCU682_000572	Zn-ribbon domain-containing OB-fold protein		MAV_0638	15	0	0	15	0	0.6	160.33	NE
OCU682_000573	LLM class F420-dependent oxidoreductase		MAV_0639	16	0	0	16	0	0.75	286.75	NE
OCU682_000574	acetoacetate decarboxylase family protein		MAV_0640	6	0	0	6	0	0.5	142.67	NE
OCU682_000575	cytochrome P450		MAV_0641	5	0	0	5	0	0.8	156.5	NE
OCU682_000576	DUF559 domain-containing protein		MAV_0642	9	0	0	9	0	0.7778	97	NE
OCU682_000577	crotonase/enoyl-CoA hydratase family protein		MAV_0643	5	0	0	5	0	0.6	121	NE
OCU682_000578	acyl-CoA synthetase		MAV_0644	26	0	0	26	0	0.6538	240.47	NE
OCU682_000579	fructosamine kinase family protein		MAV_0645	6	0	0	6	0	0.5	9.33	NE	low-confidence
OCU682_000580	amidohydrolase family protein		MAV_0646	8	0	0	8	0	0.375	25.67	NE	low-confidence
OCU682_000581	acetolactate synthase large subunit		MAV_0648	13	0	0	13	0	0.3846	84.2	NE
OCU682_000582	hypothetical protein		MAV_0647	5	0	0	5	0	0.4	71	NE
OCU682_000583	hypothetical protein		MAV_0649	3	0	0	3	0	0	0	NE	low-confidence
OCU682_000584	long-chain-fatty-acid--CoA ligase FadD17	fadD17	MAV_0650	18	0	0	18	0	0.3889	24.43	NE	low-confidence
OCU682_000585	acyl-CoA dehydrogenase family protein		MAV_0651	7	0	0	7	0	0.2857	205.5	NE
OCU682_000586	acyl-CoA dehydrogenase		MAV_0652	17	0	0	17	0	0.8235	356.29	NE	ambiguous
OCU682_000587	ferredoxin		MAV_0653	3	0	0	3	0	1	1246	NE	low-confidence
OCU682_000588	3-oxoacyl-ACP reductase		MAV_0654	7	0	0	7	0	0.7143	246.2	NE
OCU682_000589	MlaE family ABC transporter permease		MAV_0655	4	0	0	4	0	0.75	500.67	NE	low-confidence
OCU682_000590	MlaE family ABC transporter permease		MAV_0656	16	0	0	16	0	0.5625	203.67	NE
OCU682_000591	virulence factor Mce family protein		MAV_0657	13	0	0	13	0	0.5385	76.71	NE
OCU682_000592	virulence factor Mce family protein			11	0	0	11	0	0.1818	98	NE	low-confidence
OCU682_000593	virulence factor Mce family protein		MAV_0659	12	0	0	12	0	0.25	118.67	NE
OCU682_000594	virulence factor Mce family protein		MAV_0660	15	0	0	15	0	0.4667	74	NE
OCU682_000595	MCE family protein			9	0	0	9	0	0.2222	201	NE
OCU682_000596	virulence factor Mce family protein			18	0	0	18	0	0.4444	156	NE
OCU682_000597	mammalian cell entry protein		MAV_0663	7	0	0	7	0	0.2857	110	NE
OCU682_000598	mammalian cell entry protein		MAV_0664	10	0	0	10	0	0.6	602.83	NE	ambiguous
OCU682_000599	hypothetical protein		MAV_0665	7	0	0	7	0	0.4286	278	NE
OCU682_000600	trehalose-6-phosphate synthase		MAV_0666	15	0	0	15	0	0.7333	95.36	NE
OCU682_000601	hypothetical protein		MAV_0667	4	0	0	4	0	1	269	NE
OCU682_000602	phosphate ABC transporter ATP-binding protein		MAV_0668	1	0	0	1	0	1	228	NE
OCU682_000603	iron export ABC transporter permease subunit FetB	fetB	MAV_0669	4	0	0	4	0	0.5	109	NE
OCU682_000604	enoyl-CoA hydratase		MAV_0670	8	0	0	8	0	0.5	136	NE
OCU682_000605	SDR family oxidoreductase		MAV_0671	6	0	0	6	0	0.5	531.67	NE
OCU682_000606	SDR family NAD(P)-dependent oxidoreductase		MAV_0672	5	0	0	5	0	0.8	523	NE	low-confidence
OCU682_000607	LCP family protein		MAV_0673	18	0	0	18	0	0.8333	404.93	NE	ambiguous
OCU682_000608	hypothetical protein		MAV_0674	6	0	0	6	0	0.8333	970	NE	low-confidence
OCU682_000609	hypothetical protein		MAV_0675	1	0	0	1	0	1	272	NE
OCU682_000610	amidase		MAV_0676	14	0	0	14	0	0.4286	293.17	NE
OCU682_000611	alpha/beta hydrolase		MAV_0677	3	0	0	3	0	0	0	NE	low-confidence
OCU682_000612	S1 family peptidase		MAV_0678	6	0	0	6	0	0.6667	518	NE	ambiguous
OCU682_000613	lipoprotein LpqH		MAV_0679	3	0	0	3	0	1	415.33	NE	low-confidence
OCU682_000614	MAP_0585 family protein		MAV_0680	13	0	0	13	0	0.8462	246.45	NE
OCU682_000615	transglycosylase SLT domain-containing protein		MAV_0681	17	0	0	17	0	0.5294	343.56	NE
OCU682_000616	DUF732 domain-containing protein		MAV_0682	6	0	0	6	0	0.6667	76	NE
OCU682_000617	hypothetical protein		MAV_0683	39	0	0	39	0	0.5897	333.48	NE
OCU682_000619	hypothetical protein		MAV_0700	N/A	N/A	N/A	N/A	N/A	N/A	N/A	N/A	N/A
OCU682_000620	two-component system response regulator PhoP	phoP	MAV_0701	6	0	0	6	0	0.8333	528.4	NE	low-confidence
OCU682_000621	HAMP domain-containing sensor histidine kinase		MAV_0703	9	0	0	9	0	0.6667	56.5	NE
OCU682_000622	HIT family protein		MAV_0702	1	0	0	1	0	1	126	NE
OCU682_000623	ketosteroid isomerase family protein		MAV_0704	3	0	0	3	0	0.6667	194	NE
OCU682_000624	NDMA-dependent alcohol dehydrogenase		MAV_0705	13	0	0	13	0	0.6154	132.75	NE
OCU682_000625	nuclear transport factor 2 family protein		MAV_0706	8	0	0	8	0	0.5	61.75	NE
OCU682_000626	ferredoxin		MAV_0707	2	0	0	2	0	0	0	NE	low-confidence
OCU682_000627	cytochrome P450		MAV_0708	15	0	0	15	0	0.1333	33	NE	low-confidence
OCU682_000628	SDR family oxidoreductase		MAV_0709	4	0	0	4	0	0.5	51.5	NE	ambiguous
OCU682_000629	cytochrome P450			18	0	0	18	0	0.2778	71.2	NE	low-confidence
OCU682_000630	TetR family transcriptional regulator		MAV_0711	8	0	0	8	0	0.75	141.67	NE
OCU682_000631	aldehyde dehydrogenase		MAV_0713	10	0	0	10	0	0.3	68	NE	low-confidence
OCU682_000632	SDR family oxidoreductase		MAV_0714	10	0	0	10	0	0.4	40.75	NE	low-confidence
OCU682_000633	NAD(P)-dependent oxidoreductase		MAV_0715	9	0	0	9	0	0.1111	14	NE	low-confidence
OCU682_000634	carboxymuconolactone decarboxylase family protein		MAV_0716	4	0	0	4	0	0.5	250.5	NE
OCU682_000635	phosphoribosylamine--glycine ligase	purD	MAV_0718	9	0	0	9	0	0.1111	9	NE	low-confidence
OCU682_000636	gamma-glutamyltransferase family protein		MAV_0717	18	0	0	18	0	0.2222	71.5	NE	low-confidence
OCU682_000637	alpha/beta hydrolase-fold protein		MAV_0719	6	0	0	6	0	0.3333	25.5	NE	low-confidence
OCU682_000638	TetR family transcriptional regulator		MAV_0721	6	0	0	6	0	0.8333	490.2	NE	low-confidence
OCU682_000639	DUF429 domain-containing protein		MAV_0720	6	0	0	6	0	0.8333	316.8	NE
OCU682_000640	adenylosuccinate lyase	purB	MAV_0722	13	13	0	0	0	0	0	ES
OCU682_000641	cytochrome P450		MAV_0723	8	5	0	3	0	0.125	107	ES	low-confidence
OCU682_000642	hypothetical protein		MAV_0724	5	1	0	4	0	0.6	104.67	NE
OCU682_000643	phosphoribosylaminoimidazolesuccinocarboxamide synthase		MAV_0725	13	13	0	0	0	0	0	ES
OCU682_000644	S9 family peptidase		MAV_0727	43	12	21	8	2	0.2326	642.8	GD	low-confidence
OCU682_000645	DoxX family protein		MAV_0726	4	0	0	4	0	0.5	54	NE
OCU682_000646	TetR/AcrR family transcriptional regulator		MAV_0728	3	0	0	3	0	1	620.33	NE	low-confidence
OCU682_000647	DHA2 family efflux MFS transporter permease subunit		MAV_0729	11	0	0	11	0	1	423.18	NE	low-confidence
OCU682_000648	DHA2 family efflux MFS transporter permease subunit		MAV_0730	13	0	0	13	0	0.5385	99.43	NE
OCU682_000649	DUF2334 domain-containing protein		MAV_0731	3	0	0	3	0	0	0	NE	low-confidence
OCU682_000650	FAD-binding dehydrogenase		MAV_0732	18	0	0	18	0	0.3889	139	NE
OCU682_000651	MBL fold metallo-hydrolase		MAV_0733	11	0	0	11	0	0.2727	307	NE
OCU682_000652	ATPase		MAV_0734	7	0	0	7	0	0.8571	218	NE
OCU682_000653	phosphoribosylformylglycinamidine synthase subunit PurS	purS	MAV_0735	N/A	N/A	N/A	N/A	N/A	N/A	N/A	N/A	N/A
OCU682_000654	phosphoribosylformylglycinamidine synthase subunit PurQ	purQ	MAV_0736	6	0	0	6	0	0	0	NE	low-confidence
OCU682_000655	hypothetical protein		MAV_0737	5	0	0	5	0	0.6	146.33	NE
OCU682_000656	GntR family transcriptional regulator			6	0	0	6	0	0.1667	664	NE
OCU682_000657	cupin domain-containing protein		MAV_0739	6	0	0	6	0	0.5	183.33	NE
OCU682_000658	family 1 encapsulin nanocompartment shell protein		MAV_0740	9	0	0	9	0	0.5556	80.2	NE
OCU682_000659	Dyp-type peroxidase		MAV_0741	6	0	0	6	0	0.6667	231.5	NE
OCU682_000660	M18 family aminopeptidase		MAV_0742	13	0	0	13	0	0.5385	23.43	NE	low-confidence
OCU682_000661	VOC family protein		MAV_0743	1	0	0	1	0	1	6	NE	low-confidence
OCU682_000662	transposase			5	0	0	5	0	0.8	367.75	NE	ambiguous
OCU682_000663	IS256 family transposase		MAV_3254	24	0	0	24	0	0.8333	204.8	NE
OCU682_000664	transposase			10	0	0	10	0	0.7	237.14	NE
OCU682_000665	hypothetical protein			4	0	0	4	0	1	213.75	NE
OCU682_000666	phosphoribosylformylglycinamidine synthase subunit PurL	purL	MAV_0744	21	21	0	0	0	0	0	ES
OCU682_000667	CPBP family intramembrane glutamic endopeptidase		MAV_0745	3	3	0	0	0	0	0	ES
OCU682_000668	sterol carrier family protein		MAV_0746	1	0	0	1	0	0	0	NE	low-confidence
OCU682_000669	amidophosphoribosyltransferase	purF	MAV_0747	16	0	16	0	0	0.0625	5	GD	low-confidence
OCU682_000670	phosphoribosylformylglycinamidine cyclo-ligase	purM	MAV_0748	8	0	8	0	0	0	0	GD	low-confidence
OCU682_000671	DUF3073 domain-containing protein		MAV_0749	3	0	0	3	0	0.3333	123	NE
OCU682_000672	folate-binding protein YgfZ		MAV_0750	9	0	0	9	0	0.3333	10.33	NE	low-confidence
OCU682_000673	aminodeoxychorismate lyase		MAV_0751	7	0	0	7	0	0.2857	34.5	NE	low-confidence
OCU682_000674	FABP family protein		MAV_0753	9	0	0	9	0	0.8889	563.88	NE	low-confidence
OCU682_000675	DUF1416 domain-containing protein		MAV_0755	3	0	0	3	0	0.6667	1681	NE	low-confidence
OCU682_000676	sulfurtransferase		MAV_0756	13	0	0	13	0	0.8462	206	NE
OCU682_000677	DUF4395 domain-containing protein		MAV_0757	3	0	0	3	0	0.6667	70	NE
OCU682_000678	putative leader peptide			3	0	0	3	0	1	245.33	NE
OCU682_000679	thioredoxin family protein		MAV_0758	2	0	0	2	0	0	0	NE	low-confidence
OCU682_000680	mannan chain length control protein LmeA	lmeA	MAV_0759	10	0	0	10	0	0.6	85.67	NE
OCU682_000681	winged-helix domain-containing protein		MAV_0760	10	0	0	10	0	0.9	650.11	NE	low-confidence
OCU682_000682	mycothiol synthase	mshD	MAV_0761	9	0	0	9	0	0.8889	153	NE
OCU682_000683	phosphate ABC transporter substrate-binding protein PstS			16	0	0	16	0	0.8125	353	NE	ambiguous
OCU682_000684	phosphate ABC transporter permease subunit PstC	pstC		8	0	0	8	0	0.875	440	NE	low-confidence
OCU682_000685	phosphate ABC transporter permease PstA	pstA	MAV_0766	10	0	0	10	0	0.8	529.5	NE	low-confidence
OCU682_000686	phosphate ABC transporter ATP-binding protein PstB	pstB	MAV_0767	9	0	0	9	0	0.6667	30.17	NE	low-confidence
OCU682_000687	phosphate signaling complex protein PhoU	phoU	MAV_0768	6	0	0	6	0	0.5	93.67	NE
OCU682_000688	LCP family protein		MAV_0769	13	0	0	13	0	0.7692	262	NE
OCU682_000689	tRNA dihydrouridine synthase DusB	dusB	MAV_0771	10	0	0	10	0	0.9	368.11	NE	ambiguous
OCU682_000690	acyl-ACP desaturase		MAV_0772	12	0	0	12	0	0	0	NE	low-confidence
OCU682_000691	TetR/AcrR family transcriptional regulator		MAV_0773	8	0	0	8	0	0.625	408	NE
OCU682_000692	oxygenase MpaB family protein		MAV_0774	16	0	0	16	0	0.625	167.8	NE
OCU682_000693	zinc transporter Slc39a7		MAV_0775	1	0	0	1	0	1	73	NE
OCU682_000694	ArsR/SmtB family transcription factor		MAV_0776	5	0	0	5	0	0.4	406	NE
OCU682_000695	nucleoside deaminase		MAV_0777	11	0	0	11	0	0.9091	399.2	NE	ambiguous
OCU682_000696	class I SAM-dependent methyltransferase		MAV_0778	11	0	0	11	0	0.6364	360	NE
OCU682_000701	mycofactocin-coupled SDR family oxidoreductase		MAV_0846	5	0	0	5	0	1	305.4	NE	ambiguous
OCU682_000702	TetR/AcrR family transcriptional regulator		MAV_0847	9	0	0	9	0	0.6667	316.17	NE
OCU682_000703	ferredoxin		MAV_0848	1	0	0	1	0	0	0	NE	low-confidence
OCU682_000704	cytochrome P450		MAV_0849	16	0	0	16	0	0.625	120.3	NE
OCU682_000705	hypothetical protein		MAV_0850	4	0	0	4	0	0.75	84	NE
OCU682_000706	cold-shock protein		MAV_0852	3	0	0	3	0	0.6667	86	NE
OCU682_000707	M15 family metallopeptidase		MAV_0853	10	0	0	10	0	0.5	86.4	NE
OCU682_000708	methyltransferase domain-containing protein		MAV_0854	8	0	0	8	0	0.625	134.4	NE
OCU682_000709	SDR family oxidoreductase		MAV_0855	8	0	0	8	0	0.375	145.33	NE
OCU682_000710	methylmalonyl-CoA mutase family protein		MAV_0856	24	0	0	24	0	0.75	99.72	NE
OCU682_000711	cobalamin B12-binding domain-containing protein		MAV_0857	3	0	0	3	0	0.6667	122	NE
OCU682_000712	LLM class F420-dependent oxidoreductase			7	0	7	0	0	0.1429	51	GD
OCU682_000713	CoA transferase		MAV_0859	15	0	15	0	0	0.0667	7	GD	low-confidence
OCU682_000714	amidohydrolase family protein		MAV_0860	16	0	3	13	0	0.625	181.1	NE
OCU682_000715	DUF4286 family protein		MAV_0861	5	0	0	5	0	0.8	276.75	NE
OCU682_000716	2Fe-2S iron-sulfur cluster-binding protein		MAV_0862	4	0	0	4	0	1	185.75	NE
OCU682_000717	class I adenylate-forming enzyme family protein		MAV_0863	9	0	0	9	0	0.6667	212.33	NE
OCU682_000718	acyl-CoA dehydrogenase family protein		MAV_0864	8	0	0	8	0	0.125	135	NE	low-confidence
OCU682_000719	acyl-CoA dehydrogenase family protein		MAV_0865	17	0	0	17	0	0.3529	130.67	NE
OCU682_000720	hypothetical protein		MAV_0866	3	0	0	3	0	1	156	NE
OCU682_000721	enoyl-CoA hydratase/isomerase family protein		MAV_0867	8	0	0	8	0	0.25	62	NE	low-confidence
OCU682_000722	proline iminopeptidase-family hydrolase		MAV_0868	10	0	0	10	0	0.1	9	NE	low-confidence
OCU682_000723	phenolic acid decarboxylase		MAV_0869	11	0	7	4	0	0.1818	234	GD	low-confidence
OCU682_000724	acetyl-CoA C-acyltransferase		MAV_1863	7	0	7	0	0	0.2857	19	GD
OCU682_000725	methylmalonyl Co-A mutase-associated GTPase MeaB	meaB	MAV_0871	4	0	4	0	0	0.25	143	GD	low-confidence
OCU682_000726	thiamine pyrophosphate-dependent enzyme		MAV_0873	6	0	6	0	0	0.1667	5	GD	low-confidence
OCU682_000727	response regulator		MAV_0872	6	0	6	0	0	0.1667	5	GD	low-confidence
OCU682_000728	ATP-binding protein		MAV_0874	12	0	7	5	0	0.0833	303	GD
OCU682_000729	FAD-dependent oxidoreductase		MAV_0875	18	0	18	0	0	0	0	GD	low-confidence
OCU682_000730	helix-turn-helix domain-containing protein		MAV_0876	7	0	7	0	0	0.4286	43	GD
OCU682_000731	alpha/beta hydrolase		MAV_0877	12	0	0	12	0	0.25	94	NE	ambiguous
OCU682_000732	bifunctional 3-(3-hydroxy-phenyl)propionate/3-hydroxycinnamic acid hydroxylase		MAV_0878	10	0	0	10	0	0.5	59.8	NE
OCU682_000733	3-carboxyethylcatechol 2,3-dioxygenase		MAV_1947	9	0	6	3	0	0.3333	106	GD	low-confidence
OCU682_000734	FAD-binding protein		MAV_0880	26	0	26	0	0	0.2692	37.71	GD
OCU682_000735	LLM class flavin-dependent oxidoreductase		MAV_0881	14	0	14	0	0	0.1429	117	GD
OCU682_000736	coniferyl-alcohol dehydrogenase		MAV_0882	12	0	12	0	0	0.0833	9	GD	low-confidence
OCU682_000737	cyclase family protein		MAV_0883	11	0	11	0	0	0.1818	63.5	GD
OCU682_000738	alpha/beta fold hydrolase		MAV_0884	8	0	8	0	0	0.25	26	GD
OCU682_000739	multicopper oxidase family protein			23	0	22	1	0	0.2174	64	GD
OCU682_000740	SDR family NAD(P)-dependent oxidoreductase		MAV_0886	7	0	7	0	0	0.1429	47	GD
OCU682_000741	TetR family transcriptional regulator		MAV_0887	6	0	6	0	0	0.5	39.67	GD
OCU682_000742	ferredoxin		MAV_0888	N/A	N/A	N/A	N/A	N/A	N/A	N/A	N/A	N/A
OCU682_000743	cytochrome P450			14	0	14	0	0	0.0714	23	GD	ambiguous
OCU682_000744	amidohydrolase family protein		MAV_0890	17	2	15	0	0	0.0588	9	GD	low-confidence
OCU682_000745	M24 family metallopeptidase		MAV_0891	12	12	0	0	0	0	0	ES
OCU682_000746	M24 family metallopeptidase		MAV_0892	7	7	0	0	0	0	0	ES
OCU682_000747	CaiB/BaiF CoA transferase family protein		MAV_0893	25	14	0	11	0	0.12	86.67	ES	low-confidence
OCU682_000748	SDR family oxidoreductase		MAV_0894	9	0	0	9	0	0.1111	148	NE	low-confidence
OCU682_000749	SDR family NAD(P)-dependent oxidoreductase		MAV_0895	6	0	0	6	0	0.6667	133.5	NE
OCU682_000750	mycofactocin-coupled SDR family oxidoreductase		MAV_0896	8	0	0	8	0	0.5	28.5	NE	low-confidence
OCU682_000751	TetR/AcrR family transcriptional regulator			4	0	0	4	0	1	47.5	NE
OCU682_000752	acyl-CoA dehydrogenase family protein		MAV_0898	10	0	6	4	0	0.4	306.75	GD	low-confidence
OCU682_000753	DUF4190 domain-containing protein		MAV_0899	4	0	4	0	0	0.75	11.67	GD
OCU682_000754	acyl-CoA dehydrogenase family protein		MAV_0900	4	0	4	0	0	0.25	9	GD	ambiguous
OCU682_000755	acyl-CoA dehydrogenase family protein		MAV_0901	18	0	14	4	0	0.2222	38	GD
OCU682_000756	nuclear transport factor 2 family protein		MAV_0902	9	0	0	9	0	0.3333	46	NE	low-confidence
OCU682_000757	amidohydrolase family protein		MAV_0903	6	0	0	6	0	0.1667	59	NE	low-confidence
OCU682_000758	hypothetical protein		MAV_0904	7	0	0	7	0	0.4286	32.67	NE	low-confidence
OCU682_000759	aromatic ring-hydroxylating dioxygenase subunit alpha		MAV_0905	24	0	0	24	0	0.4583	142.91	NE
OCU682_000760	carboxymuconolactone decarboxylase family protein		MAV_0906	3	0	0	3	0	0.6667	123	NE
OCU682_000761	amidohydrolase family protein		MAV_0907	11	0	0	11	0	0.6364	91.14	NE
OCU682_000762	acyl-CoA dehydrogenase family protein			16	0	0	16	0	0.5	105.62	NE
OCU682_000763	acetyl-CoA C-acyltransferase		MAV_0909	7	0	0	7	0	0.4286	85.33	NE
OCU682_000764	TetR/AcrR family transcriptional regulator		MAV_0910	7	0	0	7	0	0.5714	319.25	NE
OCU682_000765	hypothetical protein		MAV_0911	2	0	0	2	0	1	30.5	NE
OCU682_000766	cytochrome P450		MAV_0912	9	0	0	9	0	0.7778	210.57	NE
OCU682_000767	ferredoxin		MAV_0913	4	0	0	4	0	0.25	2	NE	low-confidence
OCU682_000768	DUF1330 domain-containing protein		MAV_0914	4	0	0	4	0	0.25	39	NE	low-confidence
OCU682_000769	ferredoxin		MAV_0915	1	0	0	1	0	1	16	NE	low-confidence
OCU682_000770	cytochrome P450		MAV_0916	20	0	0	20	0	0.8	305.06	NE
OCU682_000771	NAD(P)-dependent oxidoreductase		MAV_0917	3	0	0	3	0	0.3333	13	NE	low-confidence
OCU682_000772	alpha/beta hydrolase		MAV_0918	10	0	0	10	0	0.4	14.5	NE	low-confidence
OCU682_000773	OB-fold domain-containing protein		MAV_0919	13	0	0	13	0	0.5385	155.29	NE
OCU682_000774	NAD-dependent epimerase/dehydratase family protein		MAV_0921	14	0	0	14	0	0.4286	78	NE
OCU682_000775	hypothetical protein		MAV_0922	9	0	1	8	0	0.5556	83.4	NE
OCU682_000776	LLM class F420-dependent oxidoreductase		MAV_0923	9	0	9	0	0	0.2222	34.5	GD
OCU682_000777	ferredoxin		MAV_0924	2	0	2	0	0	0.5	35	GD
OCU682_000778	NADH-ubiquinone oxidoreductase-F iron-sulfur binding region domain-containing protein		MAV_0925	11	0	11	0	0	0.0909	9	GD	low-confidence
OCU682_000779	hypothetical protein		MAV_0926	3	0	3	0	0	0.3333	30	GD
OCU682_000780	alpha/beta hydrolase		MAV_0927	7	0	6	0	1	0.2857	682.5	GD	low-confidence
OCU682_000781	Rieske (2Fe-2S) protein		MAV_0928	9	0	9	0	0	0	0	GD	low-confidence
OCU682_000782	amidohydrolase family protein		MAV_0929	17	0	8	9	0	0.6471	171.09	NE
OCU682_000783	amidohydrolase family protein		MAV_0930	15	0	0	15	0	0.6	279.89	NE
OCU682_000784	NAD(P)-dependent oxidoreductase		MAV_0931	6	0	0	6	0	0.3333	73.5	NE	ambiguous
OCU682_000785	carboxymuconolactone decarboxylase family protein			4	0	0	4	0	0.75	64.67	NE
OCU682_000786	nitroreductase family protein		MAV_0933	6	0	0	6	0	0.5	262.67	NE
OCU682_000787	acyl-CoA dehydrogenase family protein		MAV_0934	7	0	0	7	0	0.5714	255.75	NE
OCU682_000788	acyl-CoA dehydrogenase family protein		MAV_0935	9	0	0	9	0	0.2222	3	NE	low-confidence
OCU682_000789	alpha/beta hydrolase-fold protein		MAV_0936	9	0	0	9	0	0.2222	844	NE
OCU682_000790	hypothetical protein		MAV_0937	7	0	0	7	0	0.2857	122	NE
OCU682_000791	hypothetical protein		MAV_0938	2	0	0	2	0	0.5	116	NE
OCU682_000792	hypothetical protein		MAV_0939	6	0	0	6	0	0.6667	66.75	NE
OCU682_000793	cytochrome P450		MAV_0940	13	0	0	13	0	0.7692	176.2	NE
OCU682_000794	ferredoxin		MAV_0941	N/A	N/A	N/A	N/A	N/A	N/A	N/A	N/A	N/A
OCU682_000795	SDR family NAD(P)-dependent oxidoreductase		MAV_0942	4	0	0	4	0	0.75	342	NE
OCU682_000796	aldehyde dehydrogenase family protein		MAV_0944	10	0	0	10	0	0.8	383.5	NE	ambiguous
OCU682_000797	CoA transferase		MAV_0945	12	0	0	12	0	1	388.42	NE	low-confidence
OCU682_000798	hypothetical protein			3	0	0	3	0	0	0	NE	low-confidence
OCU682_000799	MlaE family ABC transporter permease		MAV_0946	10	0	0	10	0	0.5	150.6	NE
OCU682_000800	MlaE family ABC transporter permease		MAV_0947	16	0	0	16	0	0.625	129.4	NE
OCU682_000801	MCE family protein		MAV_0948	9	0	0	9	0	0.5556	654.4	NE	ambiguous
OCU682_000802	MCE family protein		MAV_0949	10	0	0	10	0	0.5	60.8	NE
OCU682_000803	MCE family protein		MAV_0950	8	0	0	8	0	0.25	180	NE
OCU682_000804	MCE family protein		MAV_0951	13	0	0	13	0	0.2308	22.67	NE	low-confidence
OCU682_000805	MCE family protein			12	0	0	12	0	0.5	60.5	NE
OCU682_000806	MlaD family protein		MAV_0953	19	0	0	19	0	0.2632	73.2	NE	low-confidence
OCU682_000807	hypothetical protein		MAV_0954	8	0	0	8	0	0.5	185.5	NE
OCU682_000808	hypothetical protein		MAV_0955	7	0	0	7	0	0.7143	88.8	NE
OCU682_000809	hypothetical protein		MAV_0956	3	0	0	3	0	0.6667	209.5	NE
OCU682_000810	hypothetical protein		MAV_0958	10	0	0	10	0	0.9	608.22	NE	low-confidence
OCU682_000811	TetR/AcrR family transcriptional regulator		MAV_0959	5	0	0	5	0	0.4	115.5	NE
OCU682_000812	hypothetical protein		MAV_0960	6	6	0	0	0	0	0	ES
OCU682_000813	hypothetical protein		MAV_0961	10	10	0	0	0	0	0	ES
OCU682_000814	cytochrome c oxidase subunit 3 family protein		MAV_0962	11	2	0	9	0	0.2727	289.67	NE
OCU682_000815	cytochrome C oxidase subunit IV family protein		MAV_0963	3	0	0	3	0	0.3333	23	NE	low-confidence
OCU682_000816	cytochrome P450		MAV_0964	11	0	0	11	0	0.6364	80.86	NE
OCU682_000817	TetR/AcrR family transcriptional regulator		MAV_0966	10	0	0	10	0	0.5	127.8	NE
OCU682_000818	hypothetical protein		MAV_0965	9	0	0	9	0	1	527.89	NE	low-confidence
OCU682_000819	enoyl-CoA hydratase/isomerase family protein		MAV_0967	5	0	0	5	0	0.6	90	NE
OCU682_000820	lipoprotein LpqH		MAV_0969	2	0	0	2	0	1	118	NE
OCU682_000821	amidohydrolase family protein		MAV_0970	15	0	0	15	0	1	212.6	NE
OCU682_000822	FadD3 family acyl-CoA ligase		MAV_0971	13	0	0	13	0	0.3077	107.75	NE
OCU682_000823	fatty-acid--CoA ligase		MAV_0972	6	0	0	6	0	0.3333	289.5	NE
OCU682_000824	(2Fe-2S)-binding protein		MAV_0974	1	0	0	1	0	0	0	NE	low-confidence
OCU682_000825	alpha-keto acid decarboxylase family protein		MAV_0973	21	0	0	21	0	0.5714	191.42	NE
OCU682_000826	SRPBCC family protein		MAV_0975	4	0	0	4	0	1	248.25	NE
OCU682_000827	CaiB/BaiF CoA transferase family protein		MAV_0976	7	0	0	7	0	0.5714	68.75	NE
OCU682_000828	SRPBCC family protein		MAV_0977	6	0	0	6	0	0.1667	57	NE	low-confidence
OCU682_000829	SRPBCC family protein		MAV_0978	3	0	0	3	0	0.3333	9	NE	low-confidence
OCU682_000830	pyridoxal phosphate-dependent aminotransferase		MAV_0979	16	0	0	16	0	0.4375	116.57	NE
OCU682_000831	acetyl-CoA C-acetyltransferase		MAV_0980	10	0	0	10	0	0.8	301.75	NE
OCU682_000832	3-hydroxyacyl-CoA dehydrogenase NAD-binding domain-containing protein		MAV_0981	16	0	0	16	0	0.625	77.4	NE
OCU682_000833	class I SAM-dependent methyltransferase		MAV_0982	7	0	0	7	0	0.7143	442.4	NE	ambiguous
OCU682_000834	LLM class F420-dependent oxidoreductase		MAV_0983	9	0	0	9	0	0.3333	48.33	NE	low-confidence
OCU682_000835	FAD-dependent monooxygenase		MAV_0984	18	0	0	18	0	0.5	42.56	NE	ambiguous
OCU682_000836	TetR/AcrR family transcriptional regulator		MAV_0985	5	0	0	5	0	0	0	NE	low-confidence
OCU682_000837	LLM class F420-dependent oxidoreductase		MAV_0986	15	0	0	15	0	0.5333	118.12	NE
OCU682_000838	antibiotic biosynthesis monooxygenase		MAV_0987	5	0	0	5	0	0.8	45.5	NE
OCU682_000839	OB-fold domain-containing protein		MAV_0988	5	0	0	5	0	0.8	520.5	NE	low-confidence
OCU682_000840	thiolase family protein		MAV_0989	14	0	0	14	0	0.7143	288.5	NE
OCU682_000841	DNA repair helicase XPB		MAV_0990	19	0	0	19	0	0.4211	189	NE
OCU682_000842	helicase-associated domain-containing protein		MAV_0991	11	0	0	11	0	0.4545	209.8	NE
OCU682_000843	hypothetical protein		MAV_0992	3	0	0	0	3	1	933	GA
OCU682_000844	cyclic pyranopterin monophosphate synthase MoaC	moaC	MAV_0993	2	0	0	0	2	1	35.5	GA	low-confidence
OCU682_000845	MogA/MoaB family molybdenum cofactor biosynthesis protein		MAV_0994	3	0	0	0	3	0.3333	234	GA	low-confidence
OCU682_000846	molybdenum cofactor biosynthesis protein MoaE		MAV_0995	1	0	0	0	1	1	355	GA
OCU682_000847	transglycosylase family protein		MAV_0996	9	0	0	0	9	0.6667	782.5	GA
OCU682_000848	MoaD/ThiS family protein		MAV_0997	2	0	0	0	2	1	536	GA
OCU682_000849	GTP 3',8-cyclase MoaA	moaA		7	0	0	0	7	0.7143	406	GA
OCU682_000850	YccF domain-containing protein		MAV_0999	3	0	0	0	3	1	1326.67	GA
OCU682_000851	cold-shock protein		MAV_1000	4	0	0	0	4	0.75	2635.67	GA
OCU682_000852	acyl-CoA dehydrogenase family protein		MAV_1001	10	0	0	0	10	0.9	754.22	GA
OCU682_000853	glutathione S-transferase C-terminal domain-containing protein		MAV_1003	17	0	0	16	1	0.5882	722.9	NE	low-confidence
OCU682_000854	endonuclease domain-containing protein		MAV_1002	8	0	0	8	0	0.625	212.2	NE
OCU682_000855	DUF2771 domain-containing protein		MAV_1004	7	0	0	7	0	0.7143	80.8	NE
OCU682_000856	MFS transporter		MAV_1005	12	0	0	12	0	0.8333	184.6	NE
OCU682_000857	DUF3027 domain-containing protein		MAV_1007	11	0	0	11	0	0.8182	193.11	NE
OCU682_000858	SRPBCC family protein		MAV_1006	3	0	0	3	0	0.6667	199	NE
OCU682_000859	DUF2530 domain-containing protein		MAV_1008	1	0	0	1	0	1	273	NE
OCU682_000860	MarR family transcriptional regulator			N/A	N/A	N/A	N/A	N/A	N/A	N/A	N/A	N/A
OCU682_000861	TrmH family RNA methyltransferase		MAV_1009	7	0	0	7	0	0.5714	847.25	NE	low-confidence
OCU682_000862	DUF2537 domain-containing protein		MAV_1011	1	0	0	1	0	0	0	NE	low-confidence
OCU682_000863	septation protein SepH	sepH	MAV_1010	4	0	0	4	0	0	0	NE	low-confidence
OCU682_000864	phosphoserine transaminase	serC	MAV_1012	9	0	0	9	0	0	0	NE	low-confidence
OCU682_000865	diiron oxygenase		MAV_1013	13	0	0	13	0	0.5385	79.29	NE
OCU682_000866	FAD-dependent oxidoreductase		MAV_1015	16	0	0	16	0	0.25	164.75	NE
OCU682_000867	VOC family protein		MAV_1014	3	0	0	3	0	0.3333	6	NE	low-confidence
OCU682_000868	citrate synthase 2		MAV_1016	10	0	0	10	0	0.7	1013.14	NE	low-confidence
OCU682_000869	pyridoxamine 5'-phosphate oxidase	pdxH	MAV_1017	7	0	0	7	0	0.5714	32	NE	low-confidence
OCU682_000870	citrate synthase			24	0	0	24	0	0.7083	345.53	NE
OCU682_000871	phytoene desaturase family protein		MAV_1019	13	0	0	13	0	0.6154	332.38	NE
OCU682_000872	DUF2630 family protein		MAV_1020	2	0	0	2	0	0.5	298	NE
OCU682_000873	sensor histidine kinase		MAV_1021	7	0	0	7	0	0.4286	209.33	NE
OCU682_000874	two-component system response regulator PrrA	prrA	MAV_1022	7	0	0	7	0	0.4286	6.67	NE	low-confidence
OCU682_000875	MFS transporter		MAV_1023	5	0	0	5	0	0.6	53.33	NE
OCU682_000876	glycosyltransferase family 4 protein		MAV_1024	14	0	0	14	0	0.4286	144.67	NE
OCU682_000877	glycogen debranching N-terminal domain-containing protein		MAV_1025	17	0	0	17	0	0.2941	155.4	NE
OCU682_000878	FAD-dependent monooxygenase			4	0	0	4	0	0	0	NE	low-confidence
OCU682_000879	carboxyl transferase domain-containing protein			11	0	0	11	0	0.4545	212.4	NE
OCU682_000880	enoyl-CoA hydratase		MAV_1028	4	0	0	4	0	0.75	818.33	NE	low-confidence
OCU682_000881	MBL fold metallo-hydrolase		MAV_1029	7	0	0	7	0	0.8571	199.17	NE
OCU682_000882	serine hydrolase		MAV_1030	21	0	0	21	0	0.3333	83.86	NE
OCU682_000883	cation-translocating P-type ATPase		MAV_1031	16	0	0	16	0	0.625	151	NE
OCU682_000884	antitoxin		MAV_1032	1	0	0	1	0	1	270	NE
OCU682_000885	SRPBCC family protein		MAV_1033	3	0	0	3	0	1	280.67	NE
OCU682_000886	hypothetical protein		MAV_1034	4	0	0	4	0	0.75	198	NE
OCU682_000887	DUF4185 domain-containing protein		MAV_1035	26	0	0	26	0	0.7692	264.95	NE
OCU682_000888	hypothetical protein		MAV_1036	4	0	0	4	0	0.5	60.5	NE
OCU682_000889	hypothetical protein		MAV_1037	2	0	0	2	0	0.5	19	NE	low-confidence
OCU682_000890	DUF6036 family nucleotidyltransferase			5	0	0	5	0	0.2	19	NE	low-confidence
OCU682_000891	IS3 family transposase			16	0	0	16	0	0.1875	104.67	NE	low-confidence
OCU682_000892	tyrosine-type recombinase/integrase			23	0	0	23	0	0.2609	72.33	NE	low-confidence
OCU682_000893	tyrosine-type recombinase/integrase			33	0	0	33	0	0.3333	145.82	NE
OCU682_000894	hypothetical protein			2	0	0	2	0	1	33	NE
OCU682_000895	integrase core domain-containing protein			7	0	0	7	0	0.8571	224	NE
OCU682_000896	ERCC4 domain-containing protein			15	0	0	15	0	0.4	150.17	NE
OCU682_000897	helix-turn-helix domain-containing protein			5	0	0	5	0	0.6	424	NE
OCU682_000898	IS256 family transposase			21	0	0	21	0	0.9524	250.65	NE
OCU682_000900	LLM class F420-dependent oxidoreductase		MAV_1042	11	0	0	11	0	0.6364	181.57	NE
OCU682_000901	poly-gamma-glutamate hydrolase family protein		MAV_1043	13	0	0	13	0	0.3077	119.5	NE
OCU682_000902	Nramp family divalent metal transporter		MAV_1044	13	0	0	13	0	0.6154	94.38	NE
OCU682_000903	diacylglycerol kinase		MAV_1045	14	0	0	14	0	0.7143	889.4	NE	low-confidence
OCU682_000904	SDR family oxidoreductase		MAV_1046	6	0	0	6	0	1	43.5	NE
OCU682_000905	phosphate ABC transporter substrate-binding protein PstS	pstS	MAV_1047	13	0	0	13	0	0.7692	167.1	NE
OCU682_000906	phosphate ABC transporter permease subunit PstC	pstC	MAV_1048	5	0	0	5	0	0.4	142.5	NE
OCU682_000907	phosphate ABC transporter permease PstA	pstA	MAV_1049	7	0	0	7	0	0.7143	37	NE	ambiguous
OCU682_000908	Ku protein		MAV_1050	11	0	0	11	0	0.3636	35	NE	low-confidence
OCU682_000909	carbohydrate kinase		MAV_1051	8	0	0	8	0	0.125	196	NE	ambiguous
OCU682_000910	mannitol dehydrogenase family protein		MAV_1052	18	0	0	18	0	0.3333	118.5	NE
OCU682_000911	HAD family hydrolase		MAV_1053	6	0	0	6	0	0.1667	5	NE	low-confidence
OCU682_000912	mannitol dehydrogenase family protein		MAV_1054	15	0	0	15	0	0.6	167.44	NE
OCU682_000913	ATP-dependent DNA ligase		MAV_1056	25	10	0	15	0	0.24	55	NE	low-confidence
OCU682_000914	fumarylacetoacetate hydrolase family protein		MAV_1057	22	10	0	12	0	0.1818	121.75	NE	ambiguous
OCU682_000915	SAM-dependent methyltransferase		MAV_1058	8	0	0	8	0	0.875	150.29	NE
OCU682_000916	enoyl-CoA hydratase/isomerase family protein		MAV_1060	11	0	0	11	0	0.4545	99.2	NE
OCU682_000917	LLM class flavin-dependent oxidoreductase		MAV_1061	14	0	0	14	0	0.6429	90.78	NE
OCU682_000918	STAS domain-containing protein		MAV_1062	4	0	0	4	0	0.25	9	NE	low-confidence
OCU682_000919	DUF4873 domain-containing protein			9	0	0	9	0	0.7778	376.29	NE	ambiguous
OCU682_000920	diiron oxygenase		MAV_1064	7	0	0	7	0	0.7143	101.8	NE
OCU682_000921	precorrin-6A synthase (deacetylating)	cobF	MAV_1065	7	0	0	7	0	0.4286	352	NE
OCU682_000922	DNA-formamidopyrimidine glycosylase family protein			1	0	0	1	0	0	0	NE	low-confidence
OCU682_000923	zinc finger domain-containing protein		MAV_1066	3	0	0	3	0	0.3333	14	NE	low-confidence
OCU682_000924	SDR family oxidoreductase		MAV_1067	4	0	0	4	0	0.75	242.67	NE
OCU682_000925	glucose-6-phosphate isomerase	pgi	MAV_1068	15	0	0	15	0	0.2667	54.75	NE	low-confidence
OCU682_000926	chorismate mutase		MAV_1069	1	0	0	1	0	0	0	NE	low-confidence
OCU682_000927	DNA helicase PcrA	pcrA	MAV_1071	25	0	0	25	0	0.44	28.45	NE	low-confidence
OCU682_000928	hypothetical protein		MAV_1072	7	0	0	7	0	1	102.43	NE
OCU682_000929	M23 family metallopeptidase		MAV_1073	9	0	0	9	0	0.7778	148.29	NE
OCU682_000930	ADP-forming succinate--CoA ligase subunit beta	sucC	MAV_1074	11	0	0	11	0	0.1818	55.5	NE	low-confidence
OCU682_000931	succinate--CoA ligase subunit alpha	sucD	MAV_1075	7	0	0	7	0	0.4286	3	NE	low-confidence
OCU682_000932	acetyl-CoA acetyltransferase		MAV_1076	18	0	0	18	0	0.7778	257.29	NE
OCU682_000933	LLM class F420-dependent oxidoreductase		MAV_1077	8	0	0	8	0	0.875	954	NE	low-confidence
OCU682_000934	DUF5336 domain-containing protein		MAV_1078	21	0	0	21	0	0.6667	368.57	NE
OCU682_000935	DUF6350 family protein		MAV_1079	7	0	0	7	0	0.5714	316.25	NE
OCU682_000936	phosphoribosylglycinamide formyltransferase	purN	MAV_1080	7	7	0	0	0	0	0	ES
OCU682_000937	bifunctional phosphoribosylaminoimidazolecarboxamide formyltransferase/IMP cyclohydrolase	purH	MAV_1081	12	11	0	1	0	0.0833	16	ES
OCU682_000938	LGFP repeat-containing protein		MAV_1082	10	0	0	10	0	0.8	306.75	NE
OCU682_000939	sigma 54-interacting transcriptional regulator			11	0	3	8	0	0.7273	119.25	NE
OCU682_000940	VWA domain-containing protein		MAV_1084	13	0	13	0	0	0.2308	17	GD
OCU682_000941	aldo/keto reductase		MAV_1085	10	0	10	0	0	0.1	118	GD
OCU682_000942	DUF1707 domain-containing protein		MAV_1086	9	0	9	0	0	0.2222	39.5	GD
OCU682_000943	enoyl-CoA hydratase family protein		MAV_1087	6	0	6	0	0	0.1667	23	GD
OCU682_000944	acyl-CoA dehydrogenase family protein		MAV_1088	13	0	13	0	0	0.1538	62.5	GD
OCU682_000945	biotin carboxylase N-terminal domain-containing protein		MAV_1089	17	0	17	0	0	0	0	GD	low-confidence
OCU682_000946	acyl-CoA carboxylase subunit beta		MAV_1090	15	0	15	0	0	0.1333	66.5	GD
OCU682_000947	acyl-CoA dehydrogenase family protein		MAV_1091	11	0	6	5	0	0.3636	79.75	GD	ambiguous
OCU682_000948	acyclic terpene utilization AtuA family protein		MAV_1092	19	0	0	19	0	0.5789	238.91	NE
OCU682_000949	50S ribosomal protein L32	rpmF	MAV_1093	2	0	0	2	0	0.5	9	NE	low-confidence
OCU682_000950	two-component system response regulator MprA	mprA	MAV_1094	8	0	0	8	0	1	659.25	NE	low-confidence
OCU682_000951	ATP-binding protein		MAV_1095	11	0	0	11	0	0.3636	220.5	NE
OCU682_000952	trypsin-like peptidase domain-containing protein		MAV_1096	9	0	0	9	0	0.4444	16.5	NE	low-confidence
OCU682_000953	MogA/MoaB family molybdenum cofactor biosynthesis protein		MAV_1097	3	0	0	3	0	0.6667	92.5	NE
OCU682_000954	large-conductance mechanosensitive channel protein MscL	mscL	MAV_1098	5	0	0	5	0	0.4	586.5	NE
OCU682_000955	SAF domain-containing protein		MAV_1099	5	0	0	5	0	0.6	178.67	NE
OCU682_000956	FmdB family zinc ribbon protein		MAV_1100	4	0	0	4	0	0.75	1246.67	NE	low-confidence
OCU682_000957	5-formyltetrahydrofolate cyclo-ligase		MAV_1101	4	0	0	4	0	0.75	327.33	NE
OCU682_000958	UTP--glucose-1-phosphate uridylyltransferase		MAV_1102	9	0	0	9	0	0.1111	239	NE
OCU682_000959	gephyrin-like molybdotransferase Glp	glp	MAV_1103	9	0	0	9	0	0.8889	700.12	NE	low-confidence
OCU682_000960	GNAT family protein		MAV_1104	7	0	0	7	0	0.5714	266.75	NE
OCU682_000961	gephyrin-like molybdotransferase receptor GlpR	glpR	MAV_1105	11	0	0	11	0	0.9091	305.1	NE
OCU682_000963	IS3 family transposase		MAV_5035	8	0	0	8	0	0.5	208.25	NE
OCU682_000964	hypothetical protein			2	0	0	2	0	0.5	973	NE	low-confidence
OCU682_000965	IS3 family transposase		MAV_1454	15	0	0	15	0	0.8	182.83	NE
OCU682_000966	hypothetical protein			5	0	0	5	0	0.8	324	NE
OCU682_000967	hypothetical protein			26	0	0	26	0	0.8462	197.36	NE
OCU682_000968	hypothetical protein			13	0	0	13	0	0.8462	132.55	NE
OCU682_000969	hypothetical protein			6	0	0	6	0	0.8333	137.6	NE
OCU682_000970	hypothetical protein		MAV_1109	26	0	0	26	0	0.1923	207.8	NE
OCU682_000971	hypothetical protein			7	0	0	7	0	0.7143	483.8	NE	ambiguous
OCU682_000972	hypothetical protein		MAV_1111	2	0	0	2	0	0	0	NE	low-confidence
OCU682_000973	hypothetical protein		MAV_1112	8	0	0	8	0	0.25	28	NE	low-confidence
OCU682_000974	TetR/AcrR family transcriptional regulator		MAV_1113	7	0	0	7	0	0.4286	125.67	NE
OCU682_000975	hotdog fold domain-containing protein		MAV_1114	5	0	0	5	0	0.2	65	NE	low-confidence
OCU682_000976	TetR/AcrR family transcriptional regulator		MAV_1115	4	0	0	4	0	0	0	NE	low-confidence
OCU682_000977	SRPBCC family protein		MAV_1116	17	0	0	17	0	0.7059	118.17	NE
OCU682_000978	M20/M25/M40 family metallo-hydrolase		MAV_1117	15	0	0	15	0	0.5333	113	NE
OCU682_000979	GHMP kinase		MAV_1118	11	0	0	11	0	0.2727	32.33	NE	low-confidence
OCU682_000980	SIS domain-containing protein		MAV_1119	3	0	0	3	0	0.3333	333	NE
OCU682_000981	D-glycero-alpha-D-manno-heptose-1,7-bisphosphate 7-phosphatase		MAV_1120	4	0	0	4	0	0.5	196	NE
OCU682_000982	GNAT family N-acetyltransferase		MAV_1121	5	0	0	5	0	0.6	158.33	NE
OCU682_000983	DUF5642 family protein		MAV_1122	5	0	0	5	0	0	0	NE	low-confidence
OCU682_000984	DUF5642 family protein		MAV_1123	6	0	0	6	0	0.6667	327.75	NE
OCU682_000985	alpha-ketoglutarate-dependent dioxygenase AlkB		MAV_1124	3	0	0	3	0	0.6667	653	NE	low-confidence
OCU682_000986	arginine deiminase	arcA	MAV_1125	7	0	0	7	0	0.5714	157	NE
OCU682_000987	dolichyl-phosphate-mannose--protein mannosyltransferase		MAV_1126	19	0	0	19	0	0.4211	179.25	NE
OCU682_000988	16S rRNA (cytidine(1402)-2'-O)-methyltransferase	rsmI	MAV_1128	2	0	0	2	0	1	138	NE
OCU682_000989	aminodeoxychorismate synthase component I		MAV_1127	11	0	0	11	0	0.3636	20.5	NE	low-confidence
OCU682_000990	RNA polymerase sigma-70 factor		MAV_1129	8	0	0	8	0	1	110.62	NE
OCU682_000991	NAD(P)/FAD-dependent oxidoreductase			9	0	0	9	0	0.7778	362.57	NE	ambiguous
OCU682_000992	hypothetical protein		MAV_1131	28	0	0	28	0	0.5357	130.07	NE
OCU682_000993	EAL domain-containing protein		MAV_1132	7	0	2	5	0	0.7143	872.6	NE	low-confidence
OCU682_000994	FkbM family methyltransferase		MAV_1133	4	0	4	0	0	0.25	5	GD	low-confidence
OCU682_000995	hypothetical protein		MAV_1134	24	0	13	11	0	0.375	54	GD
OCU682_000996	AAA family ATPase		MAV_1135	10	0	0	10	0	0.4	107.75	NE
OCU682_000997	O-antigen ligase family protein		MAV_1136	23	0	13	10	0	0.1304	91.33	GD
OCU682_000998	glycosyltransferase family 4 protein		MAV_1137	7	0	7	0	0	0.2857	19	GD
OCU682_000999	aldo/keto reductase			4	0	4	0	0	0	0	GD	low-confidence
OCU682_001000	GMC family oxidoreductase		MAV_1139	21	0	10	11	0	0.2381	147.6	NE
OCU682_001001	hypothetical protein			9	8	0	1	0	0.2222	31.5	ES	low-confidence
OCU682_001002	Gfo/Idh/MocA family oxidoreductase			19	13	0	6	0	0.2105	177.25	ES	low-confidence
OCU682_001003	UDP-N-acetylglucosamine--LPS N-acetylglucosamine transferase			7	0	0	7	0	0.5714	308.25	NE
OCU682_001004	glycosyltransferase			N/A	N/A	N/A	N/A	N/A	N/A	N/A	N/A	N/A
OCU682_001005	glycosyltransferase family 4 protein			10	0	1	9	0	0.3	71	NE	ambiguous
OCU682_001006	glycosyltransferase			14	0	14	0	0	0.2143	9.33	GD	ambiguous
OCU682_001007	oligosaccharide flippase family protein			9	0	4	5	0	0.3333	137	NE
OCU682_001008	sugar transferase			17	0	0	17	0	0.3529	60.33	NE	ambiguous
OCU682_001009	dTDP-4-dehydrorhamnose 3,5-epimerase family protein			8	0	0	8	0	0.5	547	NE
OCU682_001010	PPE family protein			12	0	0	12	0	0.6667	404	NE
OCU682_001011	TetR family transcriptional regulator		MAV_1140	5	0	0	5	0	1	141	NE
OCU682_001012	TetR family transcriptional regulator		MAV_1141	9	0	0	9	0	0.7778	131.29	NE
OCU682_001013	hypothetical protein			13	0	0	13	0	0.3077	363.75	NE
OCU682_001014	polysaccharide deacetylase family protein		MAV_1144	9	0	0	9	0	0.1111	60	NE	low-confidence
OCU682_001015	PAS domain-containing protein		MAV_1143	3	0	0	3	0	0	0	NE	low-confidence
OCU682_001016	methionine--tRNA ligase	metG	MAV_1145	21	21	0	0	0	0	0	ES
OCU682_001017	TatD family hydrolase		MAV_1146	8	0	0	8	0	1	621.38	NE	low-confidence
OCU682_001018	transglycosylase family protein		MAV_1147	8	0	0	8	0	0.75	143.67	NE
OCU682_001019	16S rRNA (adenine(1518)-N(6)/adenine(1519)-N(6))-dimethyltransferase RsmA	rsmA	MAV_1148	4	0	0	4	0	0.75	344.67	NE
OCU682_001020	4-(cytidine 5'-diphospho)-2-C-methyl-D-erythritol kinase		MAV_1149	4	0	0	4	0	0	0	NE	low-confidence
OCU682_001021	fatty acyl-AMP ligase		MAV_1150	14	0	0	14	0	1	467.93	NE	low-confidence
OCU682_001022	aminoacyl-tRNA hydrolase	pth	MAV_1151	5	0	0	5	0	0	0	NE	low-confidence
OCU682_001023	50S ribosomal protein L25/general stress protein Ctc		MAV_1152	2	0	0	2	0	0	0	NE	low-confidence
OCU682_001024	oxidoreductase		MAV_1153	7	0	0	7	0	0.7143	192.4	NE
OCU682_001025	LpqN/LpqT family lipoprotein		MAV_1154	6	0	0	6	0	0.6667	226.75	NE
OCU682_001026	arsenate reductase (glutaredoxin)	arsC	MAV_1155	3	0	0	3	0	0.3333	36	NE	low-confidence
OCU682_001027	ribose-phosphate diphosphokinase		MAV_1156	7	0	0	7	0	0	0	NE	low-confidence
OCU682_001028	bifunctional UDP-N-acetylglucosamine diphosphorylase/glucosamine-1-phosphate N-acetyltransferase GlmU	glmU	MAV_1157	10	0	0	10	0	0.1	161	NE	low-confidence
OCU682_001030	TetR/AcrR family transcriptional regulator		MAV_1159	6	0	0	6	0	0.6667	366	NE
OCU682_001031	diaminopimelate decarboxylase	lysA	MAV_1160	14	0	0	14	0	0.7857	137.91	NE
OCU682_001032	transcription-repair coupling factor	mfd		25	0	0	25	0	0.72	777.33	NE	low-confidence
OCU682_001033	nucleoside triphosphate pyrophosphohydrolase		MAV_1162	4	0	0	4	0	0.5	293	NE
OCU682_001034	lytic transglycosylase domain-containing protein		MAV_1163	9	0	0	9	0	0.6667	75.17	NE
OCU682_001035	phosphopyruvate hydratase	eno	MAV_1164	14	14	0	0	0	0	0	ES
OCU682_001036	septum formation initiator family protein		MAV_1165	4	4	0	0	0	0	0	ES
OCU682_001037	DUF501 domain-containing protein		MAV_1166	6	6	0	0	0	0.1667	5	ES
OCU682_001038	exopolyphosphatase		MAV_1167	3	3	0	0	0	0	0	ES
OCU682_001039	hypothetical protein		MAV_1168	7	0	0	7	0	0.2857	68.5	NE	low-confidence
OCU682_001040	response regulator		MAV_1169	6	0	0	6	0	0.3333	8	NE	low-confidence
OCU682_001041	ATP-binding protein		MAV_1170	18	0	0	18	0	0.3889	170.29	NE
OCU682_001042	potassium-transporting ATPase subunit C		MAV_1171	11	0	0	11	0	0.5455	123.83	NE
OCU682_001043	potassium-transporting ATPase subunit KdpB	kdpB	MAV_1172	10	0	0	10	0	0.5	148	NE
OCU682_001044	potassium-transporting ATPase subunit KdpA	kdpA	MAV_1173	15	0	0	15	0	0.6667	115.7	NE
OCU682_001045	potassium-transporting ATPase subunit F			3	0	0	3	0	0.6667	33.5	NE	ambiguous
OCU682_001046	potassium ABC transporter ATPase		MAV_1174	2	0	0	2	0	0.5	51	NE	ambiguous
OCU682_001047	sensor histidine kinase		MAV_1175	11	0	0	11	0	0.0909	107	NE	low-confidence
OCU682_001048	response regulator transcription factor		MAV_1176	11	0	0	11	0	0.8182	432.56	NE	ambiguous
OCU682_001049	WXG100 family type VII secretion target			3	0	0	3	0	0.6667	794	NE	low-confidence
OCU682_001050	WXG100 family type VII secretion target			4	0	0	4	0	1	68.75	NE
OCU682_001051	PPE family protein			9	0	0	9	0	0.8889	396.5	NE	ambiguous
OCU682_001052	PE domain-containing protein			8	0	0	8	0	0.75	107.83	NE
OCU682_001054	class I SAM-dependent methyltransferase		MAV_1181	15	0	0	15	0	0.7333	253.45	NE
OCU682_001055	hypothetical protein		MAV_1182	8	0	0	8	0	0.875	390.57	NE	ambiguous
OCU682_001056	hypothetical protein		MAV_1183	2	0	0	2	0	0	0	NE	low-confidence
OCU682_001057	DUF427 domain-containing protein		MAV_1184	17	0	0	17	0	0.4706	111.62	NE
OCU682_001058	YncE family protein		MAV_1185	13	0	0	13	0	0.9231	253.92	NE
OCU682_001059	long-chain fatty acid--CoA ligase		MAV_1186	17	0	0	17	0	0.5882	108.2	NE
OCU682_001060	SRPBCC family protein		MAV_1187	3	0	0	3	0	0	0	NE	low-confidence
OCU682_001061	class II glutamine amidotransferase		MAV_1188	6	0	0	6	0	0.3333	37.5	NE	low-confidence
OCU682_001062	patatin-like phospholipase family protein		MAV_1189	2	0	0	2	0	0.5	23	NE	low-confidence
OCU682_001063	patatin-like phospholipase family protein		MAV_1190	4	0	0	4	0	0.75	20	NE	low-confidence
OCU682_001064	lipoprotein LpqV		MAV_1191	4	0	0	4	0	0.75	318	NE
OCU682_001065	cysteine dioxygenase		MAV_1192	6	0	0	6	0	0.5	294	NE
OCU682_001066	rhodanese-like domain-containing protein		MAV_1194	3	0	0	3	0	0.3333	416	NE
OCU682_001067	alpha/beta hydrolase		MAV_1193	18	0	0	18	0	0.5556	653.2	NE	ambiguous
OCU682_001068	enoyl-CoA hydratase		MAV_1195	4	0	0	4	0	0.25	223	NE
OCU682_001069	enoyl-CoA hydratase/isomerase family protein		MAV_1196	10	0	0	10	0	0.4	114.75	NE
OCU682_001070	Bax inhibitor-1/YccA family protein		MAV_1197	14	0	0	14	0	0.9286	964.62	NE	low-confidence
OCU682_001071	acetyl-CoA C-acetyltransferase		MAV_1198	5	0	0	5	0	0.8	518.25	NE	low-confidence
OCU682_001072	SGNH/GDSL hydrolase family protein		MAV_1199	6	0	0	6	0	0.6667	183.25	NE
OCU682_001073	alpha/beta hydrolase		MAV_1200	8	0	0	8	0	0.75	230.33	NE
OCU682_001074	cystathionine beta-synthase		MAV_1201	17	0	0	17	0	0.7647	601.38	NE	low-confidence
OCU682_001075	RDD family protein		MAV_1202	12	0	0	12	0	0.75	877.22	NE	low-confidence
OCU682_001076	cystathionine gamma-synthase		MAV_1203	10	0	0	10	0	0.5	96.4	NE
OCU682_001077	transcription elongation factor GreA	greA	MAV_1204	8	0	0	8	0	1	374.88	NE	ambiguous
OCU682_001078	DUF4307 domain-containing protein		MAV_1205	5	0	0	5	0	0.4	46.5	NE	low-confidence
OCU682_001079	mycothiol conjugate amidase Mca	mca	MAV_1206	10	0	0	10	0	0.5	105.2	NE
OCU682_001080	hypothetical protein		MAV_1207	N/A	N/A	N/A	N/A	N/A	N/A	N/A	N/A	N/A
OCU682_001081	thioredoxin domain-containing protein		MAV_1208	18	0	0	18	0	0.5556	476.5	NE
OCU682_001082	nuclear transport factor 2 family protein		MAV_1209	5	0	0	5	0	0.8	335	NE
OCU682_001083	hemolysin III family protein		MAV_1210	12	0	0	12	0	1	291.33	NE	ambiguous
OCU682_001084	(2Z,6E)-farnesyl diphosphate synthase		MAV_1211	12	0	0	12	0	0.25	122.33	NE
OCU682_001085	hypothetical protein		MAV_1212	8	0	0	8	0	1	574.62	NE	low-confidence
OCU682_001086	hypothetical protein		MAV_1213	7	0	0	7	0	0.7143	196	NE
OCU682_001087	type I pantothenate kinase	coaA	MAV_1214	13	0	0	13	0	0.3077	29.75	NE	low-confidence
OCU682_001088	serine hydroxymethyltransferase	glyA	MAV_1215	10	0	10	0	0	0	0	GD	low-confidence
OCU682_001089	acyl-ACP desaturase		MAV_1216	11	0	11	0	0	0.0909	9	GD	low-confidence
OCU682_001090	PhoH family protein		MAV_1217	5	0	0	5	0	0.4	282.5	NE
OCU682_001091	polysaccharide deacetylase family protein		MAV_1218	9	0	0	9	0	0.2222	111	NE	ambiguous
OCU682_001092	adenylate/guanylate cyclase domain-containing protein		MAV_1220	12	0	4	8	0	0.4167	83.4	NE
OCU682_001093	hypothetical protein		MAV_1219	15	0	15	0	0	0.1333	12	GD	ambiguous
OCU682_001094	class II fumarate hydratase		MAV_1221	10	0	9	1	0	0.1	1213	GD	low-confidence
OCU682_001095	class II fructose-bisphosphatase	glpX	MAV_1222	8	0	0	8	0	0.375	6	NE	low-confidence
OCU682_001096	DUF4245 domain-containing protein		MAV_1223	8	0	0	8	0	0.625	240.2	NE
OCU682_001097	dienelactone hydrolase family protein		MAV_1224	8	0	0	8	0	0	0	NE	low-confidence
OCU682_001098	carboxylesterase/lipase family protein		MAV_1226	17	0	0	17	0	0.1765	147	NE	ambiguous
OCU682_001099	NAD-dependent epimerase/dehydratase family protein		MAV_1225	13	0	0	13	0	0.5385	176.71	NE
OCU682_001100	exodeoxyribonuclease VII small subunit		MAV_1227	6	0	0	6	0	0.3333	23	NE	low-confidence
OCU682_001101	exodeoxyribonuclease VII large subunit	xseA	MAV_1228	9	0	0	9	0	0.6667	295.17	NE
OCU682_001102	lipid droplet-associated protein		MAV_1229	8	0	0	8	0	0.75	121.33	NE
OCU682_001103	4-hydroxy-3-methylbut-2-enyl diphosphate reductase		MAV_1230	6	0	0	6	0	0	0	NE	low-confidence
OCU682_001104	DUF6542 domain-containing protein		MAV_1231	18	0	0	18	0	0.4444	432.5	NE
OCU682_001105	redox-regulated ATPase YchF	ychF	MAV_1232	8	0	0	8	0	1	472	NE	low-confidence
OCU682_001106	HNH endonuclease			26	0	0	26	0	0.9615	221.04	NE
OCU682_001107	type II toxin-antitoxin system VapB family antitoxin		MAV_1239	2	0	0	2	0	0	0	NE	low-confidence
OCU682_001108	type II toxin-antitoxin system VapC family toxin		MAV_1240	6	0	0	6	0	0.8333	196.4	NE
OCU682_001109	nitroreductase family deazaflavin-dependent oxidoreductase		MAV_1241	11	0	0	11	0	0.5455	66.5	NE
OCU682_001110	hypothetical protein		MAV_1243	3	0	0	3	0	1	57	NE
OCU682_001111	VOC family protein		MAV_1244	5	0	0	5	0	0.6	74.33	NE
OCU682_001112	hypothetical protein		MAV_1245	1	0	0	1	0	0	0	NE	low-confidence
OCU682_001113	hypothetical protein		MAV_1246	1	0	0	1	0	0	0	NE	low-confidence
OCU682_001114	peptidoglycan endopeptidase		MAV_1247	9	0	9	0	0	0.1111	2	GD	low-confidence
OCU682_001115	putative quinol monooxygenase		MAV_1248	2	0	2	0	0	0.5	28	GD
OCU682_001116	guanylate cyclase		MAV_1249	6	0	6	0	0	0.3333	52.5	GD
OCU682_001117	hypothetical protein		MAV_1251	3	0	3	0	0	1	11	GD
OCU682_001118	adenylate/guanylate cyclase domain-containing protein		MAV_1250	3	0	2	1	0	0.6667	147	GD	low-confidence
OCU682_001119	glucose-6-phosphate dehydrogenase		MAV_1252	16	0	0	16	0	0.5625	160.11	NE
OCU682_001120	phosphogluconate dehydrogenase (NAD(+)-dependent, decarboxylating)	gnd	MAV_1253	10	0	0	10	0	0.4	25	NE	low-confidence
OCU682_001121	alpha/beta hydrolase		MAV_1254	5	0	0	5	0	0.6	227	NE
OCU682_001122	VOC family protein		MAV_1255	5	0	0	5	0	0.6	318	NE
OCU682_001123	alpha/beta fold hydrolase		MAV_1256	10	0	0	10	0	0.3	9.67	NE	low-confidence
OCU682_001124	WS/DGAT domain-containing protein		MAV_1257	9	0	0	9	0	0.3333	348.67	NE
OCU682_001125	MarR family transcriptional regulator		MAV_1258	5	0	0	5	0	0.2	37	NE	low-confidence
OCU682_001126	pyruvate, phosphate dikinase		MAV_1259	11	0	0	11	0	0.0909	51	NE	low-confidence
OCU682_001127	DoxX family protein		MAV_1260	6	0	0	6	0	0.5	1860.33	NE	low-confidence
OCU682_001128	DUF3556 domain-containing protein		MAV_1261	15	0	0	15	0	0.6667	286.2	NE
OCU682_001129	5-methyltetrahydropteroyltriglutamate--homocysteine S-methyltransferase	metE	MAV_1262	26	0	0	26	0	0.4615	568	NE
OCU682_001130	SDR family oxidoreductase		MAV_1263	3	0	0	3	0	0.3333	740	NE
OCU682_001131	SDR family oxidoreductase		MAV_1264	11	0	0	11	0	0.4545	217	NE
OCU682_001132	TetR/AcrR family transcriptional regulator		MAV_1265	11	0	0	11	0	0.6364	81.57	NE
OCU682_001133	nitroreductase family protein		MAV_1266	10	0	0	10	0	0.3	27.33	NE	low-confidence
OCU682_001134	acyl-CoA dehydrogenase family protein		MAV_1267	11	0	0	11	0	0.2727	53	NE	low-confidence
OCU682_001135	acyl-CoA dehydrogenase family protein		MAV_1268	8	0	0	8	0	0.125	37	NE	low-confidence
OCU682_001136	nitric oxide reductase activation protein NorD		MAV_1269	18	0	0	18	0	0.5556	121.8	NE
OCU682_001137	CbbQ/NirQ/NorQ/GpvN family protein		MAV_1270	11	0	0	11	0	0.4545	670.2	NE	ambiguous
OCU682_001138	ABC transporter substrate-binding protein		MAV_1271	10	0	5	5	0	0.2	82	NE	low-confidence
OCU682_001139	spirocyclase AveC family protein		MAV_1272	16	0	16	0	0	0.0625	9	GD	low-confidence
OCU682_001140	SDR family oxidoreductase		MAV_1273	10	0	10	0	0	0.3	32.33	GD
OCU682_001141	cytochrome P450		MAV_1274	11	0	8	3	0	0.2727	81.33	GD
OCU682_001142	aldehyde dehydrogenase family protein		MAV_1275	18	0	13	5	0	0.3333	40.5	GD
OCU682_001143	maleylpyruvate isomerase family mycothiol-dependent enzyme			5	0	5	0	0	0.2	7	GD	low-confidence
OCU682_001144	acetyl-CoA C-acyltransferase		MAV_1276	7	0	7	0	0	0.2857	26	GD
OCU682_001145	crotonase/enoyl-CoA hydratase family protein		MAV_1277	4	0	3	1	0	0.5	39.5	GD
OCU682_001146	NAD(P)/FAD-dependent oxidoreductase		MAV_1278	12	0	0	12	0	0.25	312.33	NE
OCU682_001147	isoprenylcysteine carboxyl methyltransferase family protein		MAV_1279	9	0	0	9	0	0.2222	220.5	NE
OCU682_001148	type III polyketide synthase		MAV_1280	10	0	0	10	0	0.5	75.2	NE
OCU682_001149	NAD(P)H-binding protein		MAV_1281	12	0	0	12	0	0.6667	232.88	NE
OCU682_001150	lysostaphin resistance A-like protein		MAV_1282	8	0	0	8	0	0.625	60.6	NE
OCU682_001151	enoyl-CoA hydratase		MAV_1283	3	0	0	3	0	0.6667	107	NE
OCU682_001152	CaiB/BaiF CoA transferase family protein		MAV_1284	12	0	0	12	0	0.8333	810.6	NE	low-confidence
OCU682_001153	3-hydroxyacyl-CoA dehydrogenase		MAV_1285	3	0	0	3	0	0.6667	267	NE
OCU682_001154	hypothetical protein		MAV_1286	1	0	0	1	0	1	331	NE	ambiguous
OCU682_001155	MMPL family transporter		MAV_1287	12	0	0	12	0	0.8333	650.8	NE	low-confidence
OCU682_001156	class I SAM-dependent methyltransferase		MAV_1288	5	0	0	5	0	0.6	128	NE
OCU682_001157	NAD-dependent deacylase		MAV_1289	7	0	0	7	0	0.5714	126.75	NE
OCU682_001158	GntR family transcriptional regulator		MAV_1290	4	0	0	4	0	0.5	86	NE
OCU682_001159	DUF1697 domain-containing protein		MAV_1291	9	0	0	9	0	0.5556	156.2	NE
OCU682_001160	PPOX class F420-dependent oxidoreductase		MAV_1292	7	0	0	7	0	0.5714	30.5	NE	low-confidence
OCU682_001161	DUF5302 domain-containing protein		MAV_1293	1	0	0	1	0	1	42	NE
OCU682_001162	HhH-GPD-type base excision DNA repair protein		MAV_1294	7	0	0	7	0	0.5714	383.75	NE
OCU682_001163	DUF1059 domain-containing protein		MAV_1295	3	0	0	3	0	1	158.67	NE
OCU682_001164	hypothetical protein		MAV_1296	3	0	0	3	0	1	833	NE	low-confidence
OCU682_001165	hypothetical protein		MAV_1297	2	0	0	2	0	1	152.5	NE
OCU682_001166	mannosyltransferase		MAV_1298	18	0	0	18	0	0.2778	37.2	NE	low-confidence
OCU682_001167	4a-hydroxytetrahydrobiopterin dehydratase		MAV_1299	6	0	0	6	0	0.5	189	NE
OCU682_001168	cell division protein DivIVA		MAV_1300	5	0	0	5	0	0.8	146.5	NE
OCU682_001169	(deoxy)nucleoside triphosphate pyrophosphohydrolase		MAV_1301	2	0	0	2	0	0.5	28	NE	low-confidence
OCU682_001170	nitrate reductase subunit alpha		MAV_1303	51	0	32	19	0	0.3333	110.59	GD	low-confidence
OCU682_001171	nitrate reductase subunit beta	narH	MAV_1304	30	0	0	30	0	0.5667	107.59	NE
OCU682_001172	nitrate reductase molybdenum cofactor assembly chaperone	narJ	MAV_1305	9	0	0	9	0	0.4444	156.25	NE
OCU682_001173	respiratory nitrate reductase subunit gamma	narI	MAV_1306	16	0	0	16	0	0.6875	318.18	NE
OCU682_001174	translational GTPase TypA	typA	MAV_1307	4	0	0	4	0	0.75	266.67	NE
OCU682_001175	ABC transporter family substrate-binding protein		MAV_1308	11	0	0	11	0	0.0909	1012	NE
OCU682_001176	TetR/AcrR family transcriptional regulator		MAV_1309	5	0	0	5	0	0.6	439	NE
OCU682_001177	N-acetyl-1-D-myo-inositol-2-amino-2-deoxy-alpha-D-glucopyranoside deacetylase	mshB	MAV_1310	10	0	0	10	0	0.5	410.4	NE
OCU682_001178	hypothetical protein		MAV_1311	5	0	0	5	0	0.8	695.25	NE	low-confidence
OCU682_001179	bifunctional FO biosynthesis protein CofGH		MAV_1312	23	0	0	23	0	0.4348	56.3	NE	ambiguous
OCU682_001180	maleylpyruvate isomerase N-terminal domain-containing protein		MAV_1313	1	0	0	1	0	0	0	NE	low-confidence
OCU682_001181	hemophore-related protein		MAV_1314	4	0	0	4	0	1	468.25	NE	low-confidence
OCU682_001182	ferredoxin	fdxA	MAV_1316	7	0	0	7	0	0.7143	554.6	NE	low-confidence
OCU682_001183	succinyldiaminopimelate transaminase	dapC	MAV_1317	11	0	0	11	0	0.9091	265.8	NE
OCU682_001184	amino acid permease		MAV_1318	25	0	0	25	0	0.56	130.79	NE
OCU682_001185	sulfolipid-1 biosynthesis phthioceranic/hydroxyphthioceranic acid synthase	pks2	MAV_1321	48	16	0	32	0	0.2917	149.43	NE
OCU682_001186	hypothetical protein		MAV_1320	3	0	0	3	0	0.6667	96.5	NE
OCU682_001187	type II toxin-antitoxin system VapB family antitoxin		MAV_1323	2	0	0	2	0	0.5	28	NE	low-confidence
OCU682_001188	PPE family protein		MAV_1322	9	0	0	9	0	0.2222	289	NE
OCU682_001189	PPE family protein		MAV_1324	9	0	0	9	0	0.3333	18.67	NE	low-confidence
OCU682_001190	adenylyl-sulfate kinase	cysC	MAV_1325	6	0	0	6	0	0.6667	74.5	NE
OCU682_001191	sulfate adenylyltransferase	sat	MAV_1326	15	0	14	1	0	0.1333	128	GD
OCU682_001192	hypothetical protein		MAV_1327	2	0	2	0	0	0	0	GD	low-confidence
OCU682_001193	fatty-acid--AMP ligase FAAL21/FadD21	fadD21	MAV_1328	20	0	12	8	0	0.2	115.25	GD
OCU682_001194	PPE domain-containing protein		MAV_1329	17	0	0	17	0	0.4706	71.5	NE
OCU682_001195	helix-turn-helix domain-containing protein		MAV_1330	9	0	0	9	0	0.5556	56.2	NE
OCU682_001196	L-glutamate gamma-semialdehyde dehydrogenase	pruA	MAV_1331	21	0	20	1	0	0.2381	35	GD
OCU682_001197	proline dehydrogenase family protein		MAV_1332	12	0	8	4	0	0.3333	109.25	GD	low-confidence
OCU682_001198	TetR/AcrR family transcriptional regulator		MAV_1333	5	0	5	0	0	0	0	GD	low-confidence
OCU682_001199	lipid-transfer protein		MAV_1334	8	0	8	0	0	0.125	14	GD	ambiguous
OCU682_001200	MaoC family dehydratase		MAV_1335	2	0	2	0	0	0	0	GD	low-confidence
OCU682_001201	acyl-CoA dehydrogenase family protein		MAV_1336	8	0	8	0	0	0.125	158	GD
OCU682_001202	Zn-ribbon domain-containing OB-fold protein			7	0	7	0	0	0.2857	84	GD
OCU682_001203	MaoC family dehydratase N-terminal domain-containing protein			6	0	6	0	0	0.1667	30	GD
OCU682_001204	acyl-CoA dehydrogenase family protein		MAV_1338	12	0	12	0	0	0.25	28.33	GD
OCU682_001205	cytochrome P450		MAV_1339	12	0	8	4	0	0.25	113.67	GD	ambiguous
OCU682_001206	aldehyde dehydrogenase family protein		MAV_1340	11	0	11	0	0	0.0909	9	GD	low-confidence
OCU682_001207	CaiB/BaiF CoA transferase family protein		MAV_1341	24	0	18	6	0	0.2083	119.8	GD
OCU682_001208	alpha/beta hydrolase		MAV_1342	5	0	0	5	0	1	665	NE	low-confidence
OCU682_001209	acyl-CoA synthetase		MAV_1343	10	0	0	10	0	0.4	79.75	NE
OCU682_001210	MFS transporter		MAV_1344	16	0	0	16	0	0.6875	198.91	NE
OCU682_001211	2,3,4,5-tetrahydropyridine-2,6-dicarboxylate N-succinyltransferase	dapD	MAV_1345	10	0	0	10	0	0.1	14	NE	low-confidence
OCU682_001212	PE domain-containing protein		MAV_1346	6	0	0	6	0	0.5	238.33	NE
OCU682_001213	PPE family protein			9	0	0	9	0	0.6667	274.83	NE
OCU682_001214	succinyl-diaminopimelate desuccinylase	dapE	MAV_1349	9	9	0	0	0	0	0	ES
OCU682_001215	AAA family ATPase		MAV_1348	8	4	0	4	0	0.375	1175	NE	low-confidence
OCU682_001216	TIGR00730 family Rossman fold protein		MAV_1350	3	0	0	3	0	1	201	NE
OCU682_001217	long-chain-acyl-CoA synthetase FadD6	fadD6	MAV_1351	21	0	0	21	0	0.7619	297.44	NE
OCU682_001218	dihydropteroate synthase	folP	MAV_1352	4	0	0	4	0	0.5	443	NE
OCU682_001219	glucosyl-3-phosphoglycerate synthase		MAV_1353	4	0	0	4	0	0.75	701.33	NE	low-confidence
OCU682_001220	DivIVA domain-containing protein		MAV_1354	3	0	0	3	0	0.6667	915.5	NE	low-confidence
OCU682_001221	DNA-3-methyladenine glycosylase I		MAV_1355	6	0	0	6	0	1	904.5	NE	low-confidence
OCU682_001222	DUF3117 domain-containing protein		MAV_1356	2	0	0	2	0	0.5	139	NE
OCU682_001223	glycogen synthase	glgA	MAV_1357	18	0	0	18	0	0.5	159	NE
OCU682_001224	glucose-1-phosphate adenylyltransferase	glgC	MAV_1358	17	0	0	17	0	0.7647	544.08	NE	low-confidence
OCU682_001225	CocE/NonD family hydrolase		MAV_1359	19	0	0	19	0	0.2105	69.25	NE	low-confidence
OCU682_001226	isoprenylcysteine carboxylmethyltransferase family protein		MAV_1360	11	0	0	11	0	0.2727	54	NE	low-confidence
OCU682_001227	ABC transporter permease		MAV_1361	19	0	0	19	0	0.4211	205.62	NE
OCU682_001228	ATP-binding cassette domain-containing protein		MAV_1362	4	0	0	4	0	0.5	23	NE	low-confidence
OCU682_001229	TetR family transcriptional regulator		MAV_1363	7	0	0	7	0	0.4286	264	NE
OCU682_001230	O-methyltransferase		MAV_1364	4	0	0	4	0	0.5	516	NE
OCU682_001231	RNA polymerase sigma factor SigE	sigE	MAV_1365	11	0	0	11	0	0.9091	361.5	NE	ambiguous
OCU682_001232	anti-sigma E factor RseA	rseA		2	0	0	2	0	1	62.5	NE
OCU682_001233	trypsin-like peptidase domain-containing protein		MAV_1366	7	0	0	7	0	0.2857	202.5	NE
OCU682_001234	Sec-independent protein translocase protein TatB	tatB	MAV_1367	1	0	0	1	0	0	0	NE	low-confidence
OCU682_001235	Mrp/NBP35 family ATP-binding protein		MAV_1368	5	0	0	5	0	0.2	28	NE	low-confidence
OCU682_001236	lytic murein transglycosylase		MAV_1369	11	0	0	11	0	0.8182	342.22	NE
OCU682_001237	DUF1003 domain-containing protein		MAV_1370	8	0	0	8	0	0.625	273.6	NE
OCU682_001238	CBS domain-containing protein		MAV_1371	7	0	0	7	0	1	695.57	NE	low-confidence
OCU682_001239	DUF4190 domain-containing protein		MAV_1372	13	0	0	13	0	0.5385	106.71	NE
OCU682_001240	general stress protein		MAV_1373	7	0	0	7	0	0.8571	110	NE
OCU682_001241	extracellular solute-binding protein		MAV_1374	12	0	1	11	0	0.5	65.17	NE
OCU682_001242	carbohydrate ABC transporter permease		MAV_1375	12	0	12	0	0	0.1667	57	GD
OCU682_001243	carbohydrate ABC transporter permease		MAV_1376	8	0	8	0	0	0.375	6.67	GD	ambiguous
OCU682_001244	ABC transporter ATP-binding protein		MAV_1377	13	0	13	0	0	0.2308	11.33	GD	ambiguous
OCU682_001245	suppressor of fused domain protein		MAV_1378	4	0	4	0	0	0	0	GD	low-confidence
OCU682_001246	magnesium/cobalt transporter CorA	corA	MAV_1379	12	0	3	9	0	0.6667	75.62	NE
OCU682_001247	malate dehydrogenase		MAV_1380	5	0	0	5	0	0.2	1700	NE	ambiguous
OCU682_001248	NADP-dependent malic enzyme		MAV_1381	7	0	0	7	0	0.7143	64.2	NE
OCU682_001249	glycine betaine ABC transporter substrate-binding protein		MAV_1383	7	0	0	7	0	0.5714	23.25	NE	low-confidence
OCU682_001250	SDR family NAD(P)-dependent oxidoreductase		MAV_1382	6	0	0	6	0	0.8333	985.8	NE	low-confidence
OCU682_001251	SDR family NAD(P)-dependent oxidoreductase		MAV_1384	7	0	0	7	0	0.8571	929.83	NE	low-confidence
OCU682_001252	multifunctional oxoglutarate decarboxylase/oxoglutarate dehydrogenase thiamine pyrophosphate-binding subunit/dihydrolipoyllysine-residue succinyltransferase subunit			37	0	0	37	0	0.7568	372.04	NE	ambiguous
OCU682_001253	hypothetical protein		MAV_1386	6	0	0	6	0	0.8333	413.8	NE	ambiguous
OCU682_001254	MFS transporter		MAV_1387	16	0	0	16	0	0.6875	222	NE
OCU682_001255	TM0106 family RecB-like putative nuclease		MAV_1388	31	0	0	31	0	0.2903	128.67	NE
OCU682_001256	cytochrome P450		MAV_1389	16	0	0	16	0	0.4375	519.71	NE
OCU682_001257	nuclear transport factor 2 family protein		MAV_1390	10	0	0	10	0	0.1	47	NE	low-confidence
OCU682_001258	SDR family NAD(P)-dependent oxidoreductase		MAV_1391	7	0	0	7	0	0.2857	29	NE	low-confidence
OCU682_001259	carboxymuconolactone decarboxylase family protein		MAV_1392	5	0	0	5	0	0.6	46	NE
OCU682_001260	mycofactocin-coupled SDR family oxidoreductase		MAV_1393	9	0	0	9	0	0.3333	58.67	NE	low-confidence
OCU682_001261	TetR/AcrR family transcriptional regulator		MAV_1394	9	0	0	9	0	0.8889	81.75	NE
OCU682_001262	SDR family NAD(P)-dependent oxidoreductase		MAV_1395	11	0	0	11	0	0.3636	100.75	NE
OCU682_001263	ferredoxin		MAV_1396	2	0	0	2	0	1	564	NE	low-confidence
OCU682_001264	cytochrome P450			19	0	0	19	0	0.3684	58.57	NE	ambiguous
OCU682_001265	TIGR03564 family F420-dependent LLM class oxidoreductase			13	0	0	13	0	0.3846	85.4	NE
OCU682_001266	hypothetical protein		MAV_1399	13	0	0	13	0	0.4615	117	NE
OCU682_001267	LppP/LprE family lipoprotein		MAV_1400	6	0	0	6	0	0.5	114.67	NE
OCU682_001268	DEAD/DEAH box helicase		MAV_1401	14	0	0	14	0	0.5714	101.5	NE
OCU682_001269	acyltransferase family protein		MAV_1402	21	0	0	21	0	0.4286	24.89	NE	low-confidence
OCU682_001270	TetR/AcrR family transcriptional regulator		MAV_1403	6	0	0	6	0	0.8333	64.6	NE
OCU682_001271	cytochrome P450		MAV_1404	9	0	0	9	0	0.7778	43.71	NE
OCU682_001272	FAD-linked oxidase C-terminal domain-containing protein		MAV_1405	6	0	0	6	0	0.6667	89.25	NE
OCU682_001273	MFS transporter		MAV_1406	13	0	0	13	0	0.6923	170.56	NE
OCU682_001274	uracil-DNA glycosylase		MAV_1407	8	0	0	8	0	0.375	144.33	NE
OCU682_001275	FAD-binding protein		MAV_1408	17	0	0	17	0	0.6471	133.45	NE
OCU682_001276	LLM class flavin-dependent oxidoreductase		MAV_1409	10	0	0	10	0	0.6	124.5	NE
OCU682_001277	diguanylate cyclase		MAV_1410	27	0	0	27	0	0.5185	85.07	NE
OCU682_001278	HIT family protein		MAV_1411	2	0	0	2	0	1	200	NE
OCU682_001279	amidase		MAV_1414	14	0	0	14	0	0.5714	291.38	NE
OCU682_001280	DNA-deoxyinosine glycosylase		MAV_1413	8	0	0	8	0	0.25	119.5	NE
OCU682_001281	adenylate/guanylate cyclase domain-containing protein		MAV_1415	5	0	0	5	0	0.4	18.5	NE	low-confidence
OCU682_001282	hypothetical protein		MAV_1416	4	0	0	4	0	0.25	521	NE
OCU682_001283	sensor domain-containing protein		MAV_1417	18	0	0	18	0	0.4444	142.5	NE
OCU682_001284	BTAD domain-containing putative transcriptional regulator		MAV_1418	12	0	0	12	0	0.5833	225.43	NE
OCU682_001285	DUF732 domain-containing protein		MAV_1419	3	0	0	3	0	0.6667	116	NE
OCU682_001286	ABC transporter ATP-binding protein		MAV_1420	18	0	0	18	0	0.3889	51.29	NE	low-confidence
OCU682_001287	ABC transporter ATP-binding protein		MAV_1421	20	0	0	20	0	0.3	335.17	NE
OCU682_001288	DUF3558 domain-containing protein		MAV_1423	3	0	0	3	0	0	0	NE	low-confidence
OCU682_001289	DUF3558 domain-containing protein		MAV_1424	3	0	0	3	0	0.3333	173	NE
OCU682_001290	histidine phosphatase family protein		MAV_1425	4	0	0	4	0	0.5	206	NE
OCU682_001291	HNH endonuclease signature motif containing protein		MAV_1426	14	0	0	14	0	0.7143	424.1	NE	ambiguous
OCU682_001292	exonuclease SbcCD subunit D		MAV_1427	7	0	0	7	0	0.5714	240.75	NE
OCU682_001293	AAA family ATPase		MAV_1428	15	0	0	15	0	0.3333	54.8	NE	low-confidence
OCU682_001294	alpha/beta fold hydrolase		MAV_1430	13	0	0	13	0	0.3846	168.4	NE
OCU682_001295	ABC transporter family substrate-binding protein		MAV_1429	15	0	6	9	0	0.4	88	NE
OCU682_001296	dipeptide ABC transporter ATP-binding protein		MAV_1431	14	0	14	0	0	0.1429	5.5	GD	low-confidence
OCU682_001297	ABC transporter permease		MAV_1432	8	0	6	2	0	0.625	95	GD	low-confidence
OCU682_001298	ABC transporter permease		MAV_1433	10	0	0	10	0	0.3	280.67	NE
OCU682_001299	beta-class carbonic anhydrase		MAV_1434	5	0	0	5	0	0.4	177.5	NE
OCU682_001300	PaaI family thioesterase		MAV_1435	2	0	0	2	0	1	308	NE	ambiguous
OCU682_001301	sulfate adenylyltransferase subunit CysD	cysD	MAV_1436	6	0	0	6	0	0.8333	129.4	NE
OCU682_001302	adenylyl-sulfate kinase	cysC	MAV_1437	22	0	0	22	0	0.3182	227.29	NE
OCU682_001303	RrF2 family transcriptional regulator		MAV_1439	6	0	0	6	0	0.6667	184	NE
OCU682_001304	VOC family protein		MAV_1438	6	0	0	6	0	0.5	199	NE
OCU682_001305	VOC family protein		MAV_1440	4	0	0	4	0	0.75	143.33	NE
OCU682_001306	LLM class flavin-dependent oxidoreductase		MAV_1441	5	0	0	5	0	1	119.8	NE
OCU682_001307	tetratricopeptide repeat protein		MAV_1442	3	0	0	3	0	0.3333	11	NE	low-confidence
OCU682_001308	NAD-binding protein		MAV_1443	10	0	0	10	0	0.9	327.44	NE	ambiguous
OCU682_001309	nuclear transport factor 2 family protein		MAV_1444	5	0	0	5	0	0.6	595	NE	ambiguous
OCU682_001310	NUDIX domain-containing protein		MAV_1446	8	0	0	8	0	0.875	336.14	NE	ambiguous
OCU682_001311	DUF732 domain-containing protein		MAV_1445	6	0	0	6	0	0.6667	536.5	NE	ambiguous
OCU682_001312	glycoside hydrolase		MAV_1447	9	0	0	9	0	0.7778	1070	NE	low-confidence
OCU682_001313	nitroreductase family deazaflavin-dependent oxidoreductase		MAV_1448	6	0	0	6	0	0.6667	132.25	NE
OCU682_001314	hypothetical protein		MAV_1449	9	0	0	9	0	0	0	NE	low-confidence
OCU682_001315	hypothetical protein		MAV_1450	8	0	0	8	0	0.625	454.2	NE	ambiguous
OCU682_001316	hypothetical protein		MAV_1480	8	0	0	8	0	0.5	153.25	NE
OCU682_001317	hypothetical protein			8	0	0	8	0	1	369	NE	ambiguous
OCU682_001318	hypothetical protein			9	0	0	9	0	1	664.56	NE	low-confidence
OCU682_001319	hypothetical protein			9	0	0	9	0	0.8889	791	NE	low-confidence
OCU682_001320	IS256 family transposase			12	0	0	12	0	1	350.17	NE	ambiguous
OCU682_001321	hypothetical protein			12	0	0	12	0	0.75	1051.56	NE	low-confidence
OCU682_001322	hypothetical protein			16	0	0	16	0	0.8125	186.15	NE
OCU682_001323	hypothetical protein			17	0	0	17	0	0.5294	222.56	NE
OCU682_001324	IS256-like element IS1311 family transposase		MAV_4319	12	0	0	12	0	1	270.75	NE
OCU682_001325	PIN domain-containing protein			7	0	0	7	0	0.8571	233.83	NE
OCU682_001326	hypothetical protein			6	0	0	6	0	0.8333	311.2	NE
OCU682_001328	arginine--tRNA ligase	argS		21	21	0	0	0	0	0	ES
OCU682_001329	diaminopimelate decarboxylase	lysA	MAV_1508	14	14	0	0	0	0	0	ES
OCU682_001330	homoserine dehydrogenase		MAV_1509	14	14	0	0	0	0	0	ES
OCU682_001331	threonine synthase	thrC	MAV_1510	8	8	0	0	0	0	0	ES
OCU682_001332	homoserine kinase	thrB	MAV_1511	8	8	0	0	0	0	0	ES
OCU682_001333	transcription termination factor Rho	rho	MAV_1514	15	0	15	0	0	0.1333	53.5	GD
OCU682_001334	50S ribosomal protein L31	rpmE	MAV_1515	4	0	4	0	0	0.5	42.5	GD
OCU682_001335	peptide chain release factor 1	prfA	MAV_1516	6	0	6	0	0	0	0	GD	low-confidence
OCU682_001336	peptide chain release factor N(5)-glutamine methyltransferase	prmC	MAV_1517	7	0	7	0	0	0.2857	11	GD
OCU682_001337	L-threonylcarbamoyladenylate synthase		MAV_1518	3	0	1	2	0	0.6667	123.5	NE
OCU682_001338	glycosyltransferase family 4 protein			14	0	0	14	0	0.2143	39	NE	low-confidence
OCU682_001339	ATP synthase subunit I		MAV_1520	2	0	2	0	0	0	0	GD	low-confidence
OCU682_001340	F0F1 ATP synthase subunit A	atpB	MAV_1521	5	0	5	0	0	0.2	2	GD	low-confidence
OCU682_001341	F0F1 ATP synthase subunit C	atpE	MAV_1522	7	0	7	0	0	0	0	GD	low-confidence
OCU682_001342	F0F1 ATP synthase subunit B		MAV_1523	5	0	5	0	0	0.2	2	GD	low-confidence
OCU682_001343	F0F1 ATP synthase subunit B/delta		MAV_1524	6	0	6	0	0	0	0	GD	low-confidence
OCU682_001344	F0F1 ATP synthase subunit alpha	atpA	MAV_1525	14	0	14	0	0	0.0714	2	GD	low-confidence
OCU682_001345	F0F1 ATP synthase subunit gamma		MAV_1526	16	0	16	0	0	0	0	GD	low-confidence
OCU682_001346	F0F1 ATP synthase subunit beta	atpD	MAV_1527	12	0	12	0	0	0	0	GD	low-confidence
OCU682_001347	F0F1 ATP synthase subunit epsilon		MAV_1528	1	0	0	1	0	1	107	NE
OCU682_001348	DUF2550 domain-containing protein		MAV_1530	5	0	0	5	0	0.2	55	NE	low-confidence
OCU682_001349	cob(I)yrinic acid a,c-diamide adenosyltransferase		MAV_1529	7	0	0	7	0	0.5714	279.75	NE
OCU682_001350	UDP-N-acetylglucosamine 1-carboxyvinyltransferase	murA	MAV_1531	7	0	0	7	0	0.1429	21	NE	low-confidence
OCU682_001354	pyridoxamine 5-phosphate oxidase			4	0	0	4	0	1	389.5	NE	low-confidence
OCU682_001355	IS21-like element ISMyma9 family helper ATPase IstB			9	0	0	9	0	0.7778	658.57	NE	low-confidence
OCU682_001356	IS21 family transposase			19	0	0	19	0	0.7368	104.5	NE
OCU682_001357	pyridoxamine 5-phosphate oxidase			6	0	0	6	0	0.5	222.33	NE
OCU682_001358	methylated-DNA--[protein]-cysteine S-methyltransferase		MAV_1536	8	0	0	8	0	0.375	297.33	NE
OCU682_001359	AlkA N-terminal domain-containing protein		MAV_1537	11	0	0	11	0	0.0909	33	NE	low-confidence
OCU682_001360	LysR family transcriptional regulator		MAV_1538	10	0	0	10	0	0.7	253.14	NE
OCU682_001361	MFS transporter		MAV_1539	17	0	0	17	0	0.3529	250.5	NE
OCU682_001362	hypothetical protein			4	0	0	4	0	0	0	NE	low-confidence
OCU682_001363	adenylate/guanylate cyclase domain-containing protein		MAV_1540	9	0	0	9	0	0.7778	108.86	NE
OCU682_001364	endonuclease NucS	nucS	MAV_1541	10	0	0	10	0	0.6	648.5	NE	low-confidence
OCU682_001365	hypothetical protein		MAV_1542	3	0	0	3	0	0.3333	80	NE
OCU682_001366	methylmalonyl-CoA epimerase	mce	MAV_1543	2	0	0	2	0	1	120.5	NE
OCU682_001367	acetyl-CoA C-acetyltransferase		MAV_1544	9	0	0	9	0	0.6667	205.33	NE
OCU682_001368	tetratricopeptide repeat protein		MAV_1545	4	0	0	4	0	0.5	75	NE
OCU682_001369	1,4-alpha-glucan branching protein GlgB	glgB		38	38	0	0	0	0	0	ES
OCU682_001370	alpha-1,4-glucan--maltose-1-phosphate maltosyltransferase		MAV_1547	31	31	0	0	0	0	0	ES
OCU682_001371	glycosyltransferase family 1 protein	glgP	MAV_1549	28	0	0	28	0	0.6071	366.82	NE
OCU682_001372	ATP-dependent DNA helicase		MAV_1548	7	0	0	7	0	0.5714	174.75	NE
OCU682_001373	nicotinate phosphoribosyltransferase		MAV_1550	13	0	0	13	0	0.6923	371.44	NE
OCU682_001374	ATP-dependent Clp protease adapter ClpS	clpS	MAV_1551	5	0	0	5	0	0.8	341.75	NE
OCU682_001375	DUF2017 domain-containing protein		MAV_1552	4	0	0	4	0	0.5	25	NE	low-confidence
OCU682_001376	P1 family peptidase		MAV_1553	5	0	0	5	0	0.6	44.67	NE
OCU682_001377	rhomboid family intramembrane serine protease		MAV_1554	4	0	0	4	0	0.75	103.33	NE
OCU682_001378	glutamate racemase	murI	MAV_1555	8	0	0	8	0	0.875	157.43	NE
OCU682_001379	cyclic nucleotide-degrading phosphodiesterase		MAV_1556	10	0	0	10	0	0.7	81.43	NE
OCU682_001380	ribonuclease PH	rph	MAV_1557	5	0	0	5	0	0.4	89.5	NE
OCU682_001381	RdgB/HAM1 family non-canonical purine NTP pyrophosphatase	rdgB	MAV_1558	1	0	0	1	0	0	0	NE	low-confidence
OCU682_001382	DUF3817 domain-containing protein		MAV_1559	6	0	0	6	0	0.8333	348.6	NE	ambiguous
OCU682_001383	hypothetical protein		MAV_1560	7	0	0	7	0	0.7143	127.8	NE
OCU682_001385	tyrosine-type recombinase/integrase			8	0	0	8	0	0.875	294.57	NE
OCU682_001386	hypothetical protein			2	0	0	2	0	0.5	16	NE	low-confidence
OCU682_001387	hypothetical protein			23	0	0	23	0	0.4783	308.91	NE
OCU682_001388	hypothetical protein			6	0	0	6	0	0.5	282.33	NE
OCU682_001389	hypothetical protein			3	0	0	3	0	0.6667	950	NE	low-confidence
OCU682_001390	hypothetical protein			1	0	0	1	0	0	0	NE	low-confidence
OCU682_001391	hypothetical protein		MAV_1563	5	0	0	5	0	1	187.2	NE
OCU682_001392	hypothetical protein		MAV_1565	2	0	0	2	0	0.5	9	NE	low-confidence
OCU682_001393	ABC transporter ATP-binding protein/permease		MAV_1566	20	0	20	0	0	0.1	5	GD	low-confidence
OCU682_001394	ABC transporter ATP-binding protein		MAV_1567	10	0	10	0	0	0.4	30.25	GD
OCU682_001395	phosphotransferase		MAV_1568	13	0	13	0	0	0.2308	15	GD
OCU682_001396	pyridoxamine 5'-phosphate oxidase family protein		MAV_1569	6	0	3	3	0	0.8333	315.4	NE
OCU682_001397	mycofactocin-coupled SDR family oxidoreductase		MAV_1570	6	0	0	6	0	0.5	64.67	NE
OCU682_001398	acyl-CoA dehydrogenase family protein		MAV_1571	9	0	0	9	0	0.4444	16	NE	low-confidence
OCU682_001399	3-oxoacyl-ACP reductase FabG	fabG	MAV_1572	5	0	0	5	0	0.2	9	NE	low-confidence
OCU682_001400	acetyl-CoA C-acetyltransferase		MAV_1573	7	0	0	7	0	0.2857	91	NE	ambiguous
OCU682_001401	CoA transferase		MAV_1574	12	0	0	12	0	0.0833	200	NE	low-confidence
OCU682_001402	acyl-CoA dehydrogenase family protein		MAV_1575	17	0	0	17	0	0.2941	58.6	NE	low-confidence
OCU682_001403	GntR family transcriptional regulator		MAV_1576	4	0	0	4	0	0.25	25	NE	low-confidence
OCU682_001404	hypothetical protein		MAV_1578	4	0	4	0	0	0.25	2	GD	low-confidence
OCU682_001405	class I adenylate-forming enzyme family protein		MAV_1577	13	0	13	0	0	0.1538	31.5	GD
OCU682_001406	class I adenylate-forming enzyme family protein		MAV_1579	13	0	13	0	0	0.0769	33	GD	ambiguous
OCU682_001407	class I adenylate-forming enzyme family protein		MAV_1580	9	0	9	0	0	0.1111	19	GD	ambiguous
OCU682_001408	enoyl-CoA hydratase/isomerase family protein		MAV_1581	4	0	4	0	0	0	0	GD	low-confidence
OCU682_001409	enoyl-CoA hydratase/isomerase family protein		MAV_1582	7	0	6	0	1	0.2857	252.5	GD	low-confidence
OCU682_001410	enoyl-CoA hydratase-related protein		MAV_1583	1	0	1	0	0	0	0	GD	low-confidence
OCU682_001411	hypothetical protein		MAV_1584	6	0	6	0	0	0.1667	7	GD	low-confidence
OCU682_001412	enoyl-CoA hydratase/isomerase family protein		MAV_1585	8	0	8	0	0	0.25	11	GD	ambiguous
OCU682_001413	TetR family transcriptional regulator		MAV_1586	11	0	4	7	0	0.4545	239	NE
OCU682_001414	SDR family NAD(P)-dependent oxidoreductase		MAV_1587	5	0	0	5	0	0.2	590	NE
OCU682_001415	dihydrodipicolinate synthase family protein		MAV_1588	19	0	0	19	0	0.1579	32.67	NE	low-confidence
OCU682_001416	CsbD family protein		MAV_1589	1	0	0	1	0	0	0	NE	low-confidence
OCU682_001417	enoyl-CoA hydratase		MAV_1590	5	0	0	5	0	0.8	158	NE
OCU682_001418	amidohydrolase family protein		MAV_1591	9	0	0	9	0	0.4444	42.5	NE	low-confidence
OCU682_001419	acyl-CoA synthetase		MAV_1592	19	0	11	8	0	0.1053	157	GD
OCU682_001420	amidohydrolase family protein		MAV_1593	11	0	11	0	0	0.1818	47	GD
OCU682_001421	acyl-CoA dehydrogenase family protein		MAV_1594	9	0	9	0	0	0.1111	15	GD	ambiguous
OCU682_001422	acyl-CoA dehydrogenase family protein		MAV_1595	14	0	14	0	0	0.2143	61.67	GD
OCU682_001423	thiolase family protein		MAV_1596	13	0	7	6	0	0.1538	124.5	GD
OCU682_001424	CaiB/BaiF CoA transferase family protein		MAV_1597	9	0	0	9	0	0	0	NE	low-confidence
OCU682_001425	cytochrome P450		MAV_1598	15	0	6	9	0	0.3333	57.2	NE	low-confidence
OCU682_001426	SDR family NAD(P)-dependent oxidoreductase		MAV_1599	6	0	6	0	0	0.3333	11	GD
OCU682_001427	acyl-CoA synthetase		MAV_1600	21	0	21	0	0	0.1905	42.75	GD
OCU682_001428	PaaI family thioesterase		MAV_1601	6	0	4	2	0	0.3333	165.5	GD	low-confidence
OCU682_001429	cysteine hydrolase		MAV_1602	4	0	0	4	0	0	0	NE	low-confidence
OCU682_001430	Rieske 2Fe-2S domain-containing protein		MAV_1603	17	0	0	17	0	0.2941	79.8	NE	ambiguous
OCU682_001431	flavin-containing monooxygenase		MAV_1604	22	0	20	0	2	0.2727	303.33	GD	low-confidence
OCU682_001432	PHB depolymerase family esterase		MAV_1605	9	0	9	0	0	0.2222	26.5	GD
OCU682_001433	nuclear transport factor 2 family protein		MAV_1606	5	0	5	0	0	0	0	GD	low-confidence
OCU682_001434	TIGR03857 family LLM class F420-dependent oxidoreductase		MAV_1607	11	0	7	4	0	0.1818	298.5	GD	low-confidence
OCU682_001435	acyl-CoA carboxylase subunit beta		MAV_1608	11	0	0	11	0	0.2727	14.33	NE	low-confidence
OCU682_001436	cytochrome P450		MAV_1609	11	0	0	11	0	0.3636	196.75	NE
OCU682_001437	SDR family NAD(P)-dependent oxidoreductase		MAV_1610	13	0	0	13	0	0.1538	184	NE
OCU682_001438	TetR/AcrR family transcriptional regulator		MAV_1611	7	0	0	7	0	0.5714	377.75	NE
OCU682_001439	hypothetical protein		MAV_1612	2	0	0	2	0	0.5	67	NE
OCU682_001440	YhgE/Pip family protein		MAV_1613	21	13	0	8	0	0.2381	82.6	ES	low-confidence
OCU682_001441	Zn-dependent alcohol dehydrogenase		MAV_1614	6	6	0	0	0	0	0	ES
OCU682_001442	cytochrome P450		MAV_1615	12	3	4	5	0	0.4167	104.2	NE
OCU682_001443	alpha/beta hydrolase		MAV_1617	11	0	11	0	0	0.0909	51	GD
OCU682_001444	acyl-CoA dehydrogenase family protein		MAV_1618	11	5	0	6	0	0.3636	163.75	NE
OCU682_001445	acyl-CoA dehydrogenase family protein		MAV_1620	13	8	0	5	0	0.1538	64	ES	low-confidence
OCU682_001446	SpoIIE family protein phosphatase		MAV_1619	15	0	0	15	0	0.1333	818	NE
OCU682_001447	oxidoreductase			10	0	0	10	0	0.5	130.2	NE
OCU682_001448	molybdopterin-dependent oxidoreductase		MAV_1622	26	0	0	26	0	0.4615	85.08	NE
OCU682_001449	hypothetical protein		MAV_1624	3	0	0	3	0	0.3333	9	NE	low-confidence
OCU682_001450	hypothetical protein		MAV_1623	3	0	0	3	0	0.3333	5	NE	low-confidence
OCU682_001451	amidohydrolase family protein		MAV_1625	13	0	0	13	0	0.9231	724.17	NE	low-confidence
OCU682_001452	hotdog fold thioesterase		MAV_1626	8	0	0	8	0	0.75	696	NE	low-confidence
OCU682_001453	hypothetical protein			40	0	0	40	0	0.75	443.3	NE	ambiguous
OCU682_001454	hypothetical protein			8	0	0	8	0	0.125	121	NE	low-confidence
OCU682_001455	class I adenylate-forming enzyme family protein		MAV_1627	11	0	0	11	0	0.6364	158	NE
OCU682_001456	acyl-CoA dehydrogenase family protein		MAV_1628	4	0	0	4	0	0	0	NE	low-confidence
OCU682_001457	acyl-CoA dehydrogenase family protein		MAV_1629	11	0	0	11	0	0.4545	173	NE
OCU682_001458	acyl-CoA dehydrogenase family protein		MAV_1630	9	0	0	9	0	0.5556	290.4	NE
OCU682_001459	acyl-CoA dehydrogenase family protein		MAV_1631	9	0	0	9	0	0.5556	526.8	NE	ambiguous
OCU682_001460	LLM class flavin-dependent oxidoreductase		MAV_1632	4	0	0	4	0	0.5	66.5	NE
OCU682_001461	SDR family oxidoreductase		MAV_1633	7	0	0	7	0	0.2857	253.5	NE
OCU682_001462	FCD domain-containing protein		MAV_1634	5	0	0	5	0	0.2	109	NE	ambiguous
OCU682_001463	CoA transferase		MAV_1635	15	0	0	15	0	0.4	176.33	NE
OCU682_001464	ferredoxin		MAV_1636	N/A	N/A	N/A	N/A	N/A	N/A	N/A	N/A	N/A
OCU682_001465	cytochrome P450		MAV_1637	6	0	0	6	0	0.3333	134	NE
OCU682_001466	aromatic ring-hydroxylating dioxygenase subunit alpha		MAV_1638	23	0	0	23	0	0.4783	107.55	NE
OCU682_001467	AMP-binding protein		MAV_1639	15	0	0	15	0	0.6	16	NE	low-confidence
OCU682_001468	nuclear transport factor 2 family protein		MAV_1640	7	0	2	5	0	0.4286	69.33	NE
OCU682_001469	MaoC family dehydratase		MAV_1641	4	0	4	0	0	0	0	GD	low-confidence
OCU682_001470	MaoC family dehydratase		MAV_1642	6	0	6	0	0	0	0	GD	low-confidence
OCU682_001471	aldehyde dehydrogenase		MAV_1643	11	0	11	0	0	0.3636	48.25	GD
OCU682_001472	lipocalin-like domain-containing protein		MAV_1645	28	0	5	23	0	0.2857	87.25	NE	ambiguous
OCU682_001473	SRPBCC family protein		MAV_1644	13	0	0	13	0	0.3846	105.4	NE
OCU682_001474	MerR family transcriptional regulator		MAV_1646	5	0	0	5	0	0.4	161	NE
OCU682_001475	DUF1906 domain-containing protein		MAV_1648	12	0	0	12	0	1	234.83	NE
OCU682_001476	type I polyketide synthase		MAV_1650	51	28	23	0	0	0.0196	19	ES
OCU682_001477	holo-ACP synthase		MAV_1651	N/A	N/A	N/A	N/A	N/A	N/A	N/A	N/A	N/A
OCU682_001478	dipeptidase		MAV_1652	8	0	0	8	0	0.75	61.17	NE
OCU682_001479	peroxiredoxin			2	0	0	2	0	0.5	116	NE
OCU682_001480	recombinase family protein			39	0	0	39	0	0.5897	237.57	NE
OCU682_001481	hypothetical protein			9	0	0	9	0	0.7778	376.86	NE	ambiguous
OCU682_001482	HEPN domain-containing protein			25	0	0	25	0	0.76	136.89	NE
OCU682_001483	IS21-like element IS1612/ISMav1 family helper ATPase IstB	istB	MAV_3532	7	0	0	7	0	0.5714	40.5	NE	ambiguous
OCU682_001484	IS21-like element ISMav1 family transposase			24	0	0	24	0	0.6667	960.12	NE	low-confidence
OCU682_001485	hypothetical protein			4	0	0	4	0	1	141.25	NE
OCU682_001486	helix-turn-helix domain-containing protein			27	0	0	27	0	0.8148	202.32	NE
OCU682_001487	IS21-like element ISMyma9 family helper ATPase IstB			9	0	0	9	0	0.7778	672	NE	low-confidence
OCU682_001488	IS21 family transposase			19	0	0	19	0	0.7368	105.29	NE
OCU682_001489	hypothetical protein			2	0	0	2	0	0	0	NE	low-confidence
OCU682_001490	hypothetical protein			3	0	0	3	0	0.6667	3.5	NE	low-confidence
OCU682_001491	hypothetical protein			8	0	0	8	0	0.375	89	NE
OCU682_001492	IS110 family transposase			25	0	0	25	0	0.56	222.79	NE
OCU682_001493	phage major capsid protein			13	0	0	13	0	0.6154	315.88	NE
OCU682_001494	hypothetical protein			4	0	0	4	0	0.5	142.5	NE
OCU682_001495	hypothetical protein			9	0	0	9	0	0.5556	93.8	NE
OCU682_001496	hypothetical protein			6	0	0	6	0	1	708.67	NE	low-confidence
OCU682_001497	hypothetical protein			13	0	0	13	0	0.6923	226.67	NE
OCU682_001498	thioredoxin-dependent thiol peroxidase	bcp	MAV_1653	7	0	0	7	0	0.8571	126.67	NE
OCU682_001499	DUF3618 domain-containing protein		MAV_1655	1	0	0	1	0	0	0	NE	low-confidence
OCU682_001500	DUF3556 domain-containing protein		MAV_1654	17	0	0	17	0	0.8824	268.87	NE
OCU682_001501	hypothetical protein		MAV_1656	5	0	0	5	0	0.6	3662.33	NE	low-confidence
OCU682_001503	GNAT family N-acetyltransferase		MAV_1658	12	0	0	12	0	0.5833	341.29	NE
OCU682_001504	MMPL family transporter		MAV_1659	16	0	0	16	0	0.875	322.71	NE	ambiguous
OCU682_001505	DMT family transporter		MAV_1660	3	0	0	3	0	0.6667	127.5	NE
OCU682_001506	Ig-like domain-containing protein		MAV_1661	13	0	0	13	0	0.6923	498.11	NE	ambiguous
OCU682_001507	hypothetical protein		MAV_1662	3	0	0	3	0	1	604.67	NE	low-confidence
OCU682_001509	oligoribonuclease	orn	MAV_1664	9	0	0	9	0	0.8889	167.75	NE
OCU682_001510	helicase HerA-like domain-containing protein		MAV_1665	15	0	0	15	0	0.3333	62.8	NE	ambiguous
OCU682_001511	mycolate reductase	cmrA	MAV_1666	7	0	0	7	0	0.1429	14	NE	low-confidence
OCU682_001512	MFS transporter		MAV_1667	12	0	0	12	0	0.75	179.33	NE
OCU682_001513	MmpS family transport accessory protein		MAV_1668	8	0	0	8	0	0.625	294.8	NE
OCU682_001514	TetR/AcrR family transcriptional regulator		MAV_1669	4	0	0	4	0	1	435.5	NE	low-confidence
OCU682_001515	carboxyl transferase domain-containing protein		MAV_1670	21	0	0	21	0	0.2857	176.17	NE
OCU682_001516	acetyl-CoA carboxylase biotin carboxylase subunit		MAV_1671	15	0	0	15	0	0.4667	81.57	NE
OCU682_001517	acyl-CoA dehydrogenase family protein		MAV_1672	16	0	0	16	0	0.3125	146	NE
OCU682_001518	MaoC family dehydratase		MAV_1673	2	0	0	2	0	0	0	NE	low-confidence
OCU682_001519	CoA ester lyase		MAV_1674	5	0	0	5	0	0.6	240.67	NE
OCU682_001520	pyruvate dehydrogenase (acetyl-transferring) E1 component subunit alpha	pdhA	MAV_1675	10	0	0	10	0	0.3	61	NE	low-confidence
OCU682_001521	3-methyl-2-oxobutanoate dehydrogenase subunit beta	bkdB	MAV_1676	12	0	0	12	0	0.1667	115	NE	low-confidence
OCU682_001522	dihydrolipoamide acetyltransferase family protein		MAV_1677	5	0	0	5	0	0	0	NE	low-confidence
OCU682_001523	enoyl-CoA hydratase		MAV_1678	2	0	0	2	0	0.5	20	NE	low-confidence
OCU682_001524	hypothetical protein		MAV_1679	8	0	0	8	0	0.125	33	NE	low-confidence
OCU682_001525	cutinase family protein		MAV_1682	8	0	0	8	0	0.75	119.17	NE
OCU682_001526	hypothetical protein			8	0	0	8	0	0.625	55.8	NE
OCU682_001527	hypothetical protein		MAV_1683	4	0	0	4	0	1	636.75	NE	low-confidence
OCU682_001529	alpha/beta hydrolase fold domain-containing protein		MAV_1685	14	0	0	14	0	0.7857	231.09	NE
OCU682_001530	wax ester/triacylglycerol synthase family O-acyltransferase		MAV_1686	10	0	0	10	0	0.5	116	NE
OCU682_001531	HAD-IB family hydrolase		MAV_1687	7	0	0	7	0	0.4286	51.33	NE	ambiguous
OCU682_001532	glycerol-3-phosphate 1-O-acyltransferase			28	0	0	28	0	0.4643	187.31	NE
OCU682_001533	cytochrome c oxidase assembly protein		MAV_1692	15	0	0	15	0	0.6667	95.5	NE
OCU682_001534	single-stranded DNA-binding protein		MAV_1694	4	0	0	4	0	1	215	NE
OCU682_001535	energy-dependent translational throttle protein EttA	ettA	MAV_1695	18	0	17	1	0	0.2222	14.5	GD
OCU682_001536	NAD-glutamate dehydrogenase		MAV_1696	45	0	0	45	0	0.5111	174.17	NE
OCU682_001537	acyl-CoA thioesterase		MAV_1697	6	0	0	6	0	0.5	47.67	NE	ambiguous
OCU682_001538	hypothetical protein		MAV_1698	5	0	0	5	0	0	0	NE	low-confidence
OCU682_001539	pyridine nucleotide-disulfide oxidoreductase		MAV_1699	12	0	0	12	0	0.25	55.33	NE	low-confidence
OCU682_001540	glycoside hydrolase family 13 protein		MAV_1700	10	0	0	10	0	0.6	429.83	NE
OCU682_001541	globin		MAV_1701	6	0	0	6	0	0.6667	74.5	NE
OCU682_001542	HNH endonuclease		MAV_1702	5	0	0	5	0	0.8	207.25	NE
OCU682_001543	hypothetical protein		MAV_1703	2	0	0	2	0	1	174.5	NE
OCU682_001544	DUF5130 domain-containing protein		MAV_1705	5	0	0	5	0	1	783.6	NE	low-confidence
OCU682_001545	aminopeptidase N	pepN	MAV_1704	26	0	0	26	0	0.7308	151.84	NE
OCU682_001546	DsbA family protein		MAV_1706	5	0	0	5	0	0.6	225	NE
OCU682_001547	ribose-5-phosphate isomerase		MAV_1707	7	0	0	7	0	0	0	NE	low-confidence
OCU682_001548	Fpg/Nei family DNA glycosylase		MAV_1708	10	0	0	10	0	0.8	198.25	NE
OCU682_001549	hypothetical protein			N/A	N/A	N/A	N/A	N/A	N/A	N/A	N/A	N/A
OCU682_001550	serine hydrolase domain-containing protein		MAV_1709	12	0	0	12	0	0.75	296.67	NE
OCU682_001553	trigger factor	tig	MAV_1712	6	0	0	6	0	0.5	31	NE	low-confidence
OCU682_001554	ATP-dependent Clp protease proteolytic subunit		MAV_1713	6	6	0	0	0	0	0	ES
OCU682_001555	ATP-dependent CLP protease proteolytic subunit ClpP2	clpP2	MAV_1714	8	6	0	2	0	0.25	52	ES	low-confidence
OCU682_001556	homocysteine S-methyltransferase	mmuM	MAV_1715	10	0	0	10	0	0.7	346	NE
OCU682_001557	ATP-dependent Clp protease ATP-binding subunit ClpX	clpX	MAV_1716	11	11	0	0	0	0	0	ES
OCU682_001558	2-oxoacid:acceptor oxidoreductase subunit alpha		MAV_1717	22	0	0	22	0	0.9545	538.57	NE	low-confidence
OCU682_001559	hypothetical protein			N/A	N/A	N/A	N/A	N/A	N/A	N/A	N/A	N/A
OCU682_001560	2-oxoacid:ferredoxin oxidoreductase subunit beta		MAV_1718	11	0	0	11	0	1	240.82	NE
OCU682_001561	molybdenum cofactor guanylyltransferase	mobA	MAV_1719	5	0	0	5	0	0.8	267.25	NE
OCU682_001562	transglycosylase family protein		MAV_1722	4	0	0	4	0	0.5	117	NE
OCU682_001563	trans-acting enoyl reductase family protein		MAV_1723	22	0	0	22	0	0.8182	456.94	NE	ambiguous
OCU682_001564	valine--tRNA ligase		MAV_1724	21	21	0	0	0	0	0	ES
OCU682_001565	folylpolyglutamate synthase/dihydrofolate synthase family protein		MAV_1725	7	2	0	5	0	0.4286	9	NE	low-confidence
OCU682_001566	DUF4233 domain-containing protein		MAV_1726	3	0	0	3	0	1	187.67	NE
OCU682_001567	nucleoside-diphosphate kinase	ndk	MAV_1727	4	0	0	4	0	0.25	40	NE	low-confidence
OCU682_001568	Rne/Rng family ribonuclease		MAV_1728	14	0	14	0	0	0.3571	15.4	GD
OCU682_001569	50S ribosomal protein L21	rplU	MAV_1729	5	0	5	0	0	0.4	60.5	GD
OCU682_001570	50S ribosomal protein L27	rpmA	MAV_1730	N/A	N/A	N/A	N/A	N/A	N/A	N/A	N/A	N/A
OCU682_001571	GTPase ObgE	obgE	MAV_1731	5	0	5	0	0	0	0	GD	low-confidence
OCU682_001572	glutamate 5-kinase	proB	MAV_1732	6	0	6	0	0	0	0	GD	low-confidence
OCU682_001573	TetR/AcrR family transcriptional regulator		MAV_1733	10	0	3	7	0	0.5	137.4	NE
OCU682_001574	cytochrome P450		MAV_1734	6	0	0	6	0	0.8333	235.8	NE
OCU682_001575	NAD-dependent protein deacetylase		MAV_1735	10	0	0	10	0	0.2	78.5	NE	low-confidence
OCU682_001576	cysteine hydrolase family protein		MAV_1736	9	0	0	9	0	0.8889	68.88	NE
OCU682_001577	NAD(+) synthase		MAV_1737	20	20	0	0	0	0	0	ES
OCU682_001578	hypothetical protein		MAV_1738	6	2	0	4	0	0.3333	249	NE
OCU682_001579	3-isopropylmalate dehydratase		MAV_1739	5	0	0	5	0	0.4	18	NE	low-confidence
OCU682_001580	aconitase/3-isopropylmalate dehydratase large subunit family protein		MAV_1740	15	0	0	15	0	0.4	60.33	NE	ambiguous
OCU682_001581	isocitrate lyase/PEP mutase family protein			7	0	0	7	0	0.1429	51	NE	low-confidence
OCU682_001582	MmgE/PrpD family protein		MAV_1742	12	0	0	12	0	0.3333	127.5	NE
OCU682_001583	GntR family transcriptional regulator		MAV_1744	7	0	0	7	0	0.4286	54	NE	ambiguous
OCU682_001584	ribokinase		MAV_1743	4	0	0	4	0	0.25	93	NE	ambiguous
OCU682_001585	adenylate/guanylate cyclase domain-containing protein		MAV_1745	24	0	0	24	0	0.3333	182.38	NE
OCU682_001586	mechanosensitive ion channel domain-containing protein			8	0	0	8	0	0.5	20.75	NE	low-confidence
OCU682_001587	glutamate-5-semialdehyde dehydrogenase		MAV_1747	8	0	0	8	0	0.5	363.5	NE
OCU682_001588	AAA family ATPase		MAV_1748	7	0	0	7	0	0.7143	200.4	NE
OCU682_001589	VWA domain-containing protein		MAV_1749	11	0	0	11	0	0.5455	304.67	NE
OCU682_001590	nicotinate-nucleotide adenylyltransferase	nadD	MAV_1750	8	8	0	0	0	0	0	ES
OCU682_001591	ribosome silencing factor	rsfS	MAV_1751	3	3	0	0	0	0	0	ES
OCU682_001592	glucosyl-3-phosphoglycerate phosphatase	gpgP	MAV_1752	1	1	0	0	0	0	0	ES
OCU682_001593	diglucosylglycerate octanoyltransferase	octT	MAV_1753	7	2	0	5	0	0.2857	25.5	NE	low-confidence
OCU682_001594	DegV family protein		MAV_1754	4	0	0	4	0	0.5	250	NE
OCU682_001595	RND family transporter		MAV_1755	30	0	0	30	0	0.4333	178.15	NE
OCU682_001596	MmpS family transport accessory protein		MAV_1756	4	0	0	4	0	0.75	492	NE	ambiguous
OCU682_001597	dihydrodipicolinate reductase		MAV_1757	8	0	0	8	0	0.625	133.4	NE
OCU682_001598	GAP family protein		MAV_1758	4	0	0	4	0	0.25	53	NE	low-confidence
OCU682_001599	AMP-binding protein		MAV_1759	22	0	0	22	0	0.3182	232.14	NE
OCU682_001600	acyltransferase PE	pe	MAV_1760	17	0	0	17	0	0.7059	387.08	NE
OCU682_001601	RND family transporter		MAV_1761	29	0	0	29	0	0.5517	152.56	NE
OCU682_001602	condensation domain-containing protein		MAV_1762	25	0	0	25	0	0.72	421.17	NE	ambiguous
OCU682_001603	type I polyketide synthase		MAV_1763	95	0	71	24	0	0.2316	66.73	GD
OCU682_001604	PPOX class F420-dependent oxidoreductase		MAV_1764	6	0	1	5	0	0.1667	146	NE	ambiguous
OCU682_001605	acyl-CoA dehydrogenase		MAV_1765	9	0	0	9	0	0.4444	29.5	NE	low-confidence
OCU682_001606	acyl-CoA dehydrogenase family protein		MAV_1766	10	0	0	10	0	0.4	437	NE
OCU682_001607	ComEA family DNA-binding protein		MAV_1767	N/A	N/A	N/A	N/A	N/A	N/A	N/A	N/A	N/A
OCU682_001608	ComEC/Rec2 family competence protein		MAV_1768	2	0	0	2	0	0.5	968	NE	low-confidence
OCU682_001609	DNA polymerase III subunit delta	holA	MAV_1769	7	0	0	7	0	0	0	NE	low-confidence
OCU682_001610	30S ribosomal protein S20	rpsT	MAV_1770	N/A	N/A	N/A	N/A	N/A	N/A	N/A	N/A	N/A
OCU682_001611	circularly permuted type 2 ATP-grasp protein			19	0	0	19	0	0.9474	526.22	NE	low-confidence
OCU682_001612	alpha-E domain-containing protein		MAV_1772	10	0	0	10	0	0.5	79.4	NE
OCU682_001613	transglutaminase domain-containing protein		MAV_1773	15	0	0	15	0	0.6	247.78	NE
OCU682_001614	hypothetical protein		MAV_1775	4	0	0	4	0	0.75	406	NE	ambiguous
OCU682_001615	ribonuclease Z		MAV_1774	4	0	0	4	0	0.75	118	NE
OCU682_001616	CBS domain-containing protein		MAV_1776	2	0	0	2	0	1	378.5	NE	ambiguous
OCU682_001617	type II toxin-antitoxin system PemK/MazF family toxin		MAV_1777	6	0	0	6	0	0.8333	123.6	NE
OCU682_001618	translation elongation factor 4	lepA	MAV_1778	26	0	0	26	0	0.6923	321.56	NE
OCU682_001619	sensor domain-containing protein		MAV_1779	2	0	0	2	0	0.5	37	NE	low-confidence
OCU682_001620	glycoside hydrolase family 15 protein		MAV_1780	22	0	0	22	0	0.7273	406.31	NE	ambiguous
OCU682_001621	hypothetical protein		MAV_1781	2	0	0	2	0	0.5	23	NE	low-confidence
OCU682_001622	sulfate ABC transporter substrate-binding protein		MAV_1782	8	0	0	8	0	0.625	397.6	NE
OCU682_001623	sulfate ABC transporter permease subunit CysT	cysT	MAV_1783	2	0	0	2	0	0.5	37	NE	low-confidence
OCU682_001624	sulfate ABC transporter permease subunit CysW	cysW	MAV_1784	9	0	0	9	0	0.5556	192.8	NE
OCU682_001625	sulfate ABC transporter ATP-binding protein		MAV_1785	11	0	0	11	0	0.5455	114.83	NE
OCU682_001626	phosphoadenylyl-sulfate reductase		MAV_1786	10	0	0	10	0	0.4	50.75	NE	low-confidence
OCU682_001627	nitrite/sulfite reductase		MAV_1787	15	0	0	15	0	0.5333	62.25	NE
OCU682_001628	radical SAM family heme chaperone HemW	hemW	MAV_1789	13	0	0	13	0	0.3846	49.6	NE	low-confidence
OCU682_001629	sodium-dependent bicarbonate transport family permease		MAV_1790	18	0	0	18	0	0.8889	682.12	NE	low-confidence
OCU682_001630	salicylate synthase		MAV_1792	12	0	0	12	0	0.4167	388.6	NE
OCU682_001631	acyl-ACP desaturase		MAV_1793	11	0	0	11	0	0.9091	298.3	NE
OCU682_001632	MerR family transcriptional regulator		MAV_1794	9	0	0	9	0	0.6667	122.83	NE
OCU682_001633	flavin-containing monooxygenase		MAV_1795	22	0	0	22	0	0.5909	200.15	NE
OCU682_001634	ferritin-like domain-containing protein		MAV_1796	8	0	0	8	0	0.625	129.4	NE
OCU682_001635	SDR family NAD(P)-dependent oxidoreductase		MAV_1797	6	0	0	6	0	0.6667	152.5	NE
OCU682_001636	alpha/beta hydrolase		MAV_1798	13	0	0	13	0	0.6154	549.75	NE	ambiguous
OCU682_001637	hypothetical protein		MAV_1799	6	0	0	6	0	0.6667	58.75	NE
OCU682_001638	EVE domain-containing protein		MAV_1800	8	0	0	8	0	0.875	50.14	NE
OCU682_001639	TetR/AcrR family transcriptional regulator		MAV_1801	3	0	0	3	0	0.3333	2728	NE	low-confidence
OCU682_001640	VOC family protein		MAV_1802	18	0	0	18	0	0.1667	122.67	NE	ambiguous
OCU682_001641	fumarylacetoacetate hydrolase family protein		MAV_1803	10	0	0	10	0	0.1	15	NE	low-confidence
OCU682_001642	bifunctional 3-(3-hydroxy-phenyl)propionate/3-hydroxycinnamic acid hydroxylase		MAV_1804	24	0	0	24	0	0.4167	252.5	NE
OCU682_001643	acetolactate decarboxylase	budA		13	0	0	13	0	0.0769	65	NE	low-confidence
OCU682_001644	hypothetical protein			2	0	0	2	0	0.5	19	NE	low-confidence
OCU682_001645	hypothetical protein			4	0	0	4	0	0.5	51	NE	ambiguous
OCU682_001646	IS3 family transposase			15	0	0	15	0	0.6667	104.2	NE
OCU682_001647	pyridoxamine 5'-phosphate oxidase family protein			11	0	0	11	0	0.5455	135.17	NE
OCU682_001648	TetR/AcrR family transcriptional regulator			15	0	0	15	0	0.2667	539.5	NE
OCU682_001649	oxidoreductase		MAV_1976	11	0	0	11	0	0.3636	131.75	NE
OCU682_001650	TetR/AcrR family transcriptional regulator		MAV_1977	11	0	0	11	0	0.4545	37.4	NE	low-confidence
OCU682_001651	type 1 glutamine amidotransferase domain-containing protein		MAV_1979	14	0	0	14	0	0.2857	159.25	NE
OCU682_001652	hypothetical protein		MAV_1981	11	0	0	11	0	0.4545	95.6	NE
OCU682_001653	GreA/GreB family elongation factor		MAV_1984	7	0	0	7	0	0.2857	42.5	NE	low-confidence
OCU682_001654	transcription elongation factor GreA		MAV_1985	6	0	0	6	0	0.1667	2	NE	low-confidence
OCU682_001655	hypothetical protein		MAV_1986	6	0	0	6	0	0	0	NE	low-confidence
OCU682_001656	helix-turn-helix domain-containing protein		MAV_1987	11	0	0	11	0	0.2727	52	NE	low-confidence
OCU682_001657	Hsp20/alpha crystallin family protein		MAV_1990	1	0	0	1	0	1	4	NE	low-confidence
OCU682_001658	hypothetical protein			1	0	0	1	0	0	0	NE	low-confidence
OCU682_001659	hypothetical protein		MAV_1992	3	0	0	3	0	0.3333	64	NE	ambiguous
OCU682_001660	helix-turn-helix transcriptional regulator		MAV_1993	5	0	0	5	0	0.4	24.5	NE	low-confidence
OCU682_001661	GGDEF domain-containing protein		MAV_1995	11	0	11	0	0	0.2727	34.33	GD
OCU682_001662	ferredoxin			4	0	4	0	0	0.25	19	GD
OCU682_001663	PPE family protein		MAV_1998	17	0	17	0	0	0.1765	54.67	GD
OCU682_001664	hypothetical protein		MAV_1999	3	0	3	0	0	0.3333	4	GD	low-confidence
OCU682_001665	hypothetical protein		MAV_2000	15	0	15	0	0	0.2	50.67	GD
OCU682_001666	hypothetical protein		MAV_2003	6	0	6	0	0	0.1667	5	GD	low-confidence
OCU682_001667	ABC transporter permease		MAV_2004	15	0	12	3	0	0.2	472	GD	low-confidence
OCU682_001668	condensation domain-containing protein		MAV_2005	35	0	0	35	0	0.4	76.07	NE
OCU682_001669	PPE domain-containing protein		MAV_2006	10	0	0	10	0	0.5	92.8	NE
OCU682_001670	3-deoxy-7-phosphoheptulonate synthase		MAV_2007	8	0	0	8	0	0.75	287	NE
OCU682_001671	(2,3-dihydroxybenzoyl)adenylate synthase		MAV_2008	17	0	0	17	0	0.4118	122.29	NE
OCU682_001672	non-ribosomal peptide synthetase		MAV_2009	22	0	15	7	0	0.3182	274.43	GD	low-confidence
OCU682_001673	alpha/beta fold hydrolase		MAV_2010	9	0	9	0	0	0.4444	12.5	GD
OCU682_001674	polyketide synthase		MAV_2011	6	3	3	0	0	0.1667	51	GD
OCU682_001675	mycobactin polyketide synthase MbtD	mbtD	MAV_2012	26	26	0	0	0	0	0	ES
OCU682_001676	non-ribosomal peptide synthetase		MAV_2013	64	1	26	37	0	0.1406	377	NE
OCU682_001677	non-ribosomal peptide synthetase		MAV_2014	33	0	33	0	0	0.0909	32.67	GD
OCU682_001678	NADPH-dependent L-lysine N(6)-monooxygenase MbtG	mbtG	MAV_2015	12	0	2	10	0	0.3333	119.5	NE
OCU682_001679	MbtH family protein		MAV_2016	3	0	0	3	0	0.3333	40	NE	low-confidence
OCU682_001680	hypothetical protein		MAV_2017	3	0	0	3	0	0.3333	9	NE	low-confidence
OCU682_001681	hypothetical protein		MAV_2019	1	0	0	1	0	0	0	NE	low-confidence
OCU682_001682	sigma-70 family RNA polymerase sigma factor		MAV_2018	3	0	0	3	0	1	186.67	NE
OCU682_001683	carboxymuconolactone decarboxylase family protein		MAV_2020	6	0	0	5	1	0.6667	1326	NE	low-confidence
OCU682_001684	type II toxin-antitoxin system VapB family antitoxin		MAV_2021	6	0	0	0	6	0.6667	582.75	GA
OCU682_001685	heat-inducible transcriptional repressor HrcA	hrcA	MAV_2022	11	0	0	0	11	0.6364	553.86	GA
OCU682_001686	molecular chaperone DnaJ	dnaJ	MAV_2023	6	0	0	0	6	0.6667	235.75	GA	ambiguous
OCU682_001687	16S rRNA (uracil(1498)-N(3))-methyltransferase		MAV_2024	4	0	0	0	4	0.5	1668	GA
OCU682_001688	PhoH family protein		MAV_2025	8	0	0	0	8	1	330.75	GA
OCU682_001689	rRNA maturation RNase YbeY	ybeY	MAV_2026	4	0	0	0	4	1	294.75	GA
OCU682_001690	hypothetical protein		MAV_2027	16	0	0	0	16	0.9375	691.53	GA
OCU682_001691	hemolysin family protein		MAV_2028	12	0	11	0	1	0.25	207.33	GD	low-confidence
OCU682_001692	GTPase Era	era	MAV_2029	7	0	7	0	0	0.7143	20.6	GD
OCU682_001693	hypothetical protein		MAV_2030	1	0	1	0	0	1	9	GD
OCU682_001694	aminotransferase class I/II-fold pyridoxal phosphate-dependent enzyme		MAV_2031	10	0	10	0	0	0.3	18	GD
OCU682_001695	amidase		MAV_2032	4	0	0	4	0	1	543.5	NE	low-confidence
OCU682_001696	DNA repair protein RecO	recO	MAV_2033	11	0	0	11	0	0.4545	63.2	NE
OCU682_001697	decaprenyl diphosphate synthase		MAV_2034	11	0	0	11	0	0.1818	104	NE	low-confidence
OCU682_001698	hypothetical protein		MAV_2035	2	0	0	2	0	0.5	270	NE
OCU682_001699	Fur family transcriptional regulator		MAV_2036	3	0	0	3	0	0	0	NE	low-confidence
OCU682_001700	ArsR/SmtB family transcription factor		MAV_2037	2	0	0	2	0	0.5	4	NE	low-confidence
OCU682_001701	glycine--tRNA ligase		MAV_2038	24	23	0	1	0	0.0417	140	ES	low-confidence
OCU682_001702	PPE family protein			7	0	0	7	0	0.7143	786.6	NE	low-confidence
OCU682_001703	hypothetical protein			2	0	0	2	0	0.5	60	NE
OCU682_001704	TPM domain-containing protein			17	0	0	17	0	0.3529	164.17	NE
OCU682_001705	deoxyguanosinetriphosphate triphosphohydrolase		MAV_2042	13	0	0	13	0	0.3846	58.6	NE	ambiguous
OCU682_001706	superoxide dismutase family protein		MAV_2043	6	0	0	6	0	0.5	52.67	NE	ambiguous
OCU682_001707	DNA primase	dnaG	MAV_2045	18	17	0	1	0	0.0556	650	ES	low-confidence
OCU682_001708	hypothetical protein		MAV_2044	6	1	0	5	0	0.8333	257.2	NE
OCU682_001710	muconolactone Delta-isomerase family protein		MAV_2047	1	0	0	1	0	0	0	NE	low-confidence
OCU682_001711	NtaA/DmoA family FMN-dependent monooxygenase		MAV_2048	10	0	0	10	0	0.6	67	NE
OCU682_001712	LLM class flavin-dependent oxidoreductase		MAV_2049	10	0	0	10	0	0.3	364	NE
OCU682_001713	LLM class flavin-dependent oxidoreductase		MAV_2050	15	0	0	15	0	0.2	158	NE
OCU682_001714	serine O-acetyltransferase	cysE	MAV_2051	3	0	0	3	0	0.3333	312	NE
OCU682_001715	cysteine synthase A	cysK	MAV_2052	6	0	0	6	0	0.1667	7	NE	low-confidence
OCU682_001716	thioester domain-containing protein		MAV_2053	25	0	0	25	0	0.52	477.08	NE
OCU682_001717	family 2A encapsulin nanocompartment shell protein		MAV_2054	13	0	0	13	0	0.8462	549.64	NE	low-confidence
OCU682_001718	family 2A encapsulin nanocompartment cargo protein cysteine desulfurase		MAV_2055	22	0	0	22	0	0.5	191.73	NE
OCU682_001719	YeiH family protein		MAV_2056	13	0	0	13	0	0.2308	39.67	NE	low-confidence
OCU682_001720	hypothetical protein		MAV_2057	N/A	N/A	N/A	N/A	N/A	N/A	N/A	N/A	N/A
OCU682_001721	Stf0 sulfotransferase family protein		MAV_2058	8	0	0	8	0	0.5	27	NE	low-confidence
OCU682_001722	MlaE family ABC transporter permease		MAV_2059	6	0	0	6	0	0.1667	18	NE	low-confidence
OCU682_001723	ABC transporter permease		MAV_2060	14	2	0	12	0	0.2857	84.5	NE	ambiguous
OCU682_001724	MCE family protein		MAV_2061	13	13	0	0	0	0	0	ES
OCU682_001725	MCE family protein		MAV_2062	8	8	0	0	0	0.125	2	ES
OCU682_001726	MCE family protein		MAV_2063	9	3	0	6	0	0.2222	128	NE
OCU682_001727	MCE family protein		MAV_2064	16	0	0	16	0	0.125	371.5	NE
OCU682_001728	MCE family protein		MAV_2536	8	0	0	8	0	0.125	2	NE	low-confidence
OCU682_001729	MlaD family protein		MAV_2069	17	0	0	17	0	0.3529	128.67	NE
OCU682_001730	Mce protein		MAV_2070	5	0	0	5	0	0	0	NE	low-confidence
OCU682_001731	hypothetical protein		MAV_2071	6	0	0	6	0	0.3333	89	NE
OCU682_001732	CAP domain-containing protein		MAV_2072	5	0	0	5	0	0.2	5	NE	low-confidence
OCU682_001733	hypothetical protein		MAV_2073	4	0	0	4	0	0.75	5	NE	low-confidence
OCU682_001734	molybdopterin-dependent oxidoreductase		MAV_2075	38	18	0	20	0	0.3158	61.08	NE	low-confidence
OCU682_001735	LppP/LprE family lipoprotein		MAV_2076	7	0	0	7	0	0.5714	72.5	NE
OCU682_001736	nitrate/nitrite transporter		MAV_2079	15	0	0	15	0	0.4667	479.14	NE
OCU682_001737	acyl-CoA dehydrogenase		MAV_2078	19	0	0	19	0	0.7368	325.79	NE
OCU682_001738	ATP-binding cassette domain-containing protein			15	0	0	15	0	0.8	233.92	NE
OCU682_001739	MarR family transcriptional regulator		MAV_2081	N/A	N/A	N/A	N/A	N/A	N/A	N/A	N/A	N/A
OCU682_001740	ATP-binding cassette domain-containing protein		MAV_2082	10	0	0	10	0	0.5	152.2	NE
OCU682_001741	CbiQ family ECF transporter T component		MAV_2083	4	0	0	4	0	0.5	31	NE	low-confidence
OCU682_001742	Lrp/AsnC family transcriptional regulator		MAV_2084	3	0	0	3	0	1	115	NE
OCU682_001743	dimethylargininase	ddaH	MAV_2085	15	0	6	9	0	0.2	91.67	NE	low-confidence
OCU682_001744	ornithine--oxo-acid transaminase	rocD	MAV_2086	13	0	13	0	0	0.2308	50.33	GD
OCU682_001745	amino acid permease		MAV_2087	17	0	17	0	0	0.1176	69	GD
OCU682_001746	extracellular solute-binding protein		MAV_2088	24	0	24	0	0	0.125	50.33	GD
OCU682_001747	carbohydrate ABC transporter permease		MAV_2089	6	0	6	0	0	0	0	GD	low-confidence
OCU682_001748	carbohydrate ABC transporter permease		MAV_2090	10	0	6	4	0	0.3	32.67	GD
OCU682_001749	TldD/PmbA family protein		MAV_2091	16	12	0	4	0	0.0625	14	ES
OCU682_001750	metallopeptidase TldD-related protein		MAV_2092	9	2	0	7	0	0.6667	386.67	NE
OCU682_001751	carboxymuconolactone decarboxylase family protein		MAV_2093	13	0	0	13	0	0.5385	126	NE
OCU682_001752	hypothetical protein		MAV_2094	4	0	0	4	0	0.75	663.33	NE	low-confidence
OCU682_001753	DUF732 domain-containing protein		MAV_2095	4	0	0	4	0	0.75	991.33	NE	low-confidence
OCU682_001755	TetR family transcriptional regulator			2	0	0	2	0	1	133	NE
OCU682_001756	type II toxin-antitoxin system PemK/MazF family toxin			4	0	0	4	0	1	158.25	NE
OCU682_001757	antitoxin MazE family protein			1	0	0	1	0	1	298	NE	ambiguous
OCU682_001758	aldehyde dehydrogenase family protein		MAV_2101	14	0	0	14	0	0.7857	120.18	NE
OCU682_001759	YgcG family protein		MAV_2102	4	0	0	4	0	0.75	394.33	NE	ambiguous
OCU682_001760	AAA family ATPase			23	0	0	23	0	0.5217	196.5	NE
OCU682_001761	MFS transporter		MAV_2104	12	0	0	12	0	0.75	279.56	NE
OCU682_001762	Type 1 glutamine amidotransferase-like domain-containing protein		MAV_2105	7	0	6	1	0	0.2857	168	GD	low-confidence
OCU682_001763	BTAD domain-containing putative transcriptional regulator			86	0	23	63	0	0.3488	46.2	NE	low-confidence
OCU682_001764	SpoIIE family protein phosphatase		MAV_2108	24	0	0	24	0	0.25	64.33	NE	low-confidence
OCU682_001765	STAS domain-containing protein		MAV_2109	3	0	0	3	0	0.6667	109.5	NE
OCU682_001766	hypothetical protein			1	0	0	1	0	0	0	NE	low-confidence
OCU682_001767	class I SAM-dependent methyltransferase		MAV_2110	10	0	0	10	0	0.4	103.25	NE
OCU682_001768	class I SAM-dependent methyltransferase		MAV_2111	8	0	0	8	0	0.125	11	NE	low-confidence
OCU682_001769	chitin-binding protein			4	0	0	4	0	0.5	119	NE
OCU682_001770	VIT family protein		MAV_2114	8	0	0	8	0	0.375	60.33	NE	ambiguous
OCU682_001771	acyl-CoA thioesterase domain-containing protein		MAV_2115	8	0	0	8	0	0.5	28.75	NE	low-confidence
OCU682_001772	class I adenylate-forming enzyme family protein		MAV_2116	15	0	0	15	0	0.2	114	NE	ambiguous
OCU682_001773	TIGR03085 family metal-binding protein		MAV_2117	3	0	0	3	0	0	0	NE	low-confidence
OCU682_001774	molecular chaperone HtpG	htpG	MAV_2118	20	0	0	20	0	0.5	146.6	NE
OCU682_001775	hypothetical protein		MAV_2119	N/A	N/A	N/A	N/A	N/A	N/A	N/A	N/A	N/A
OCU682_001776	TIGR03617 family F420-dependent LLM class oxidoreductase		MAV_2121	13	0	0	13	0	0.3846	177.8	NE
OCU682_001777	NRAMP family divalent metal transporter		MAV_2120	13	0	0	13	0	0.5385	315	NE
OCU682_001778	CBS domain-containing protein		MAV_2122	6	0	0	6	0	0.3333	20	NE	low-confidence
OCU682_001779	sensor domain-containing protein		MAV_2123	9	0	0	9	0	0.1111	2	NE	low-confidence
OCU682_001780	bleomycin resistance protein		MAV_2124	8	0	0	8	0	0.25	43	NE	low-confidence
OCU682_001781	DMT family transporter		MAV_2125	5	0	0	5	0	0.2	38	NE	low-confidence
OCU682_001782	hypothetical protein		MAV_2126	3	0	0	3	0	0.3333	75	NE	ambiguous
OCU682_001783	thiolase family protein		MAV_2127	11	0	0	11	0	0.2727	152.33	NE
OCU682_001784	hypothetical protein		MAV_2128	7	0	0	7	0	0.1429	42	NE	low-confidence
OCU682_001785	3'(2'),5'-bisphosphate nucleotidase CysQ		MAV_2129	4	0	0	4	0	0.5	351	NE
OCU682_001786	haloalkane dehalogenase		MAV_2130	13	0	0	13	0	0.6154	204.5	NE
OCU682_001787	DUF2652 domain-containing protein		MAV_2131	6	0	0	6	0	0.5	359.67	NE
OCU682_001788	MalY/PatB family protein		MAV_2132	10	0	0	10	0	0.2	112	NE	ambiguous
OCU682_001789	LLM class flavin-dependent oxidoreductase		MAV_2133	12	0	0	12	0	0.3333	263.25	NE
OCU682_001790	spirocyclase AveC family protein		MAV_2134	12	0	0	12	0	0.3333	126.5	NE
OCU682_001791	TetR/AcrR family transcriptional regulator		MAV_2137	4	0	0	4	0	0.25	16	NE	low-confidence
OCU682_001792	cytochrome P450		MAV_2138	17	0	0	17	0	0.1765	100.67	NE	low-confidence
OCU682_001793	alpha/beta hydrolase		MAV_2139	13	0	0	13	0	0.5385	227.14	NE
OCU682_001794	lipoprotein LpqH		MAV_2140	4	0	0	4	0	0.25	35	NE	low-confidence
OCU682_001795	sulfite exporter TauE/SafE family protein		MAV_2141	6	0	0	6	0	0.1667	9	NE	low-confidence
OCU682_001796	sulfurtransferase		MAV_2142	8	0	0	8	0	0.5	39.5	NE	low-confidence
OCU682_001797	glycosyltransferase		MAV_2143	8	0	0	8	0	0.375	613.67	NE
OCU682_001798	AAA family ATPase		MAV_2144	12	0	0	12	0	0.4167	55.4	NE	ambiguous
OCU682_001799	Na+/H+ antiporter		MAV_2145	9	0	0	9	0	0.3333	52	NE	low-confidence
OCU682_001800	protease inhibitor I42 family protein		MAV_2147	4	0	0	4	0	0.75	205.33	NE
OCU682_001801	alpha/beta hydrolase fold domain-containing protein		MAV_2146	14	0	0	14	0	0.2857	204.75	NE
OCU682_001802	type II toxin-antitoxin system HicB family antitoxin		MAV_2148	8	0	0	8	0	0.75	145.33	NE
OCU682_001803	ferredoxin	fdxA	MAV_2150	7	0	0	7	0	1	242.57	NE
OCU682_001804	LysR family transcriptional regulator		MAV_2151	2	0	0	2	0	0	0	NE	low-confidence
OCU682_001805	sirohydrochlorin chelatase		MAV_2152	3	0	0	3	0	0.3333	25	NE	low-confidence
OCU682_001806	phosphoadenylyl-sulfate reductase		MAV_2153	7	0	0	7	0	0.1429	79	NE	low-confidence
OCU682_001807	nitrite/sulfite reductase		MAV_2154	13	0	0	13	0	0.6923	24.89	NE	low-confidence
OCU682_001808	cytochrome P450		MAV_2156	10	0	0	10	0	0.1	73	NE	low-confidence
OCU682_001809	helix-turn-helix domain-containing protein		MAV_2157	8	0	0	8	0	0.5	193.5	NE
OCU682_001810	serine/threonine-protein kinase		MAV_2158	14	5	0	9	0	0.5714	249	NE
OCU682_001811	cytochrome P450		MAV_2159	17	4	0	13	0	0.2941	93.6	NE
OCU682_001812	VOC family protein			7	0	0	7	0	0.7143	59.2	NE
OCU682_001813	type II toxin-antitoxin system Phd/YefM family antitoxin			3	0	0	3	0	0.6667	66	NE
OCU682_001814	type II toxin-antitoxin system VapC family toxin			8	0	0	8	0	0.75	141	NE
OCU682_001815	serine/threonine-protein kinase			45	0	0	45	0	0.6222	441.64	NE
OCU682_001816	carboxymuconolactone decarboxylase family protein		MAV_2164	5	0	0	5	0	1	112.2	NE
OCU682_001817	carboxymuconolactone decarboxylase family protein		MAV_2165	5	0	0	5	0	0.4	118.5	NE
OCU682_001818	TetR/AcrR family transcriptional regulator		MAV_2167	6	0	0	6	0	0.5	958.67	NE	low-confidence
OCU682_001819	acyl-CoA dehydrogenase		MAV_2166	6	0	0	6	0	0.8333	139.2	NE
OCU682_001820	Rv3717 family N-acetylmuramoyl-L-alanine amidase		MAV_2168	9	0	0	9	0	0.5556	160.2	NE
OCU682_001821	cutinase family protein		MAV_2169	5	0	0	5	0	0.8	999	NE	low-confidence
OCU682_001822	acyl carrier protein		MAV_2170	5	0	0	5	0	0.6	34	NE	low-confidence
OCU682_001823	flavin-containing monooxygenase		MAV_2172	19	0	0	19	0	0.7368	179.14	NE
OCU682_001824	hypothetical protein		MAV_2171	4	0	0	4	0	0.5	72.5	NE
OCU682_001825	ester cyclase		MAV_2173	8	0	0	8	0	0.25	143	NE
OCU682_001826	cytochrome P450		MAV_2174	9	0	0	9	0	0.2222	200.5	NE
OCU682_001827	MmpS family transport accessory protein		MAV_2175	4	0	0	4	0	0.75	108	NE
OCU682_001828	dihydrodipicolinate reductase		MAV_2176	8	0	0	8	0	0.75	150.33	NE
OCU682_001829	Hsp70 family protein		MAV_2177	8	0	0	8	0	0.5	91.75	NE
OCU682_001830	hypothetical protein		MAV_2178	2	0	0	2	0	0.5	266	NE
OCU682_001831	SAM-dependent methyltransferase		MAV_2179	6	0	0	6	0	0.5	77.67	NE
OCU682_001832	MBL fold metallo-hydrolase		MAV_2180	4	0	0	4	0	0.5	37	NE	low-confidence
OCU682_001833	S-(hydroxymethyl)mycothiol dehydrogenase			5	0	0	5	0	0.8	101.25	NE
OCU682_001834	class I SAM-dependent methyltransferase		MAV_2182	10	0	0	10	0	1	1095.6	NE	low-confidence
OCU682_001835	serine hydrolase domain-containing protein		MAV_2183	7	0	0	7	0	0.8571	313.67	NE
OCU682_001836	DUF3145 domain-containing protein		MAV_2185	2	0	0	2	0	0.5	311	NE
OCU682_001837	diacylglycerol kinase		MAV_2184	9	0	0	9	0	0.4444	134	NE
OCU682_001838	FAD-binding oxidoreductase		MAV_2186	11	0	0	11	0	0.2727	146	NE
OCU682_001839	TetR/AcrR family transcriptional regulator		MAV_2187	8	0	0	8	0	0.5	89	NE
OCU682_001840	glycerol-3-phosphate dehydrogenase/oxidase		MAV_2188	13	0	0	13	0	0.3846	111.6	NE
OCU682_001841	FAD-dependent monooxygenase		MAV_2189	18	0	0	18	0	0.1667	323.33	NE
OCU682_001842	acyl-CoA carboxylase subunit beta		MAV_2190	10	0	0	10	0	0.4	83.5	NE
OCU682_001843	3-oxoacyl-ACP synthase KasB	kasB	MAV_2191	10	0	4	6	0	0.6	50.83	NE
OCU682_001844	3-oxoacyl-ACP synthase KasA	kasA	MAV_2192	15	0	15	0	0	0	0	GD	low-confidence
OCU682_001845	meromycolate extension acyl carrier protein AcpM	acpM	MAV_2193	4	0	4	0	0	0	0	GD	low-confidence
OCU682_001846	ACP S-malonyltransferase		MAV_2194	4	0	4	0	0	0.25	2	GD	low-confidence
OCU682_001847	helix-turn-helix domain-containing protein		MAV_2195	13	0	0	13	0	0.0769	97	NE	low-confidence
OCU682_001848	pyruvate dehydrogenase (acetyl-transferring), homodimeric type	aceE	MAV_2196	43	0	0	43	0	0.7442	245.53	NE
OCU682_001849	hypothetical protein		MAV_2197	3	0	0	3	0	0.6667	112.5	NE
OCU682_001850	DUF3052 domain-containing protein		MAV_2198	1	0	0	1	0	1	235	NE
OCU682_001851	peroxiredoxin		MAV_2199	2	0	0	2	0	0.5	437	NE
OCU682_001853	adenosylcobinamide amidohydrolase		MAV_2200	4	0	0	4	0	0.5	169	NE
OCU682_001854	epoxide hydrolase family protein		MAV_2202	14	0	0	14	0	0.3571	128	NE
OCU682_001855	oxygenase MpaB family protein		MAV_2203	13	0	0	13	0	0.3846	55.4	NE	ambiguous
OCU682_001856	cobalamin biosynthesis protein		MAV_2205	8	0	0	8	0	0.25	102	NE	ambiguous
OCU682_001857	SURF1 family protein		MAV_2204	10	0	0	10	0	0.3	58.33	NE	low-confidence
OCU682_001858	low molecular weight protein-tyrosine-phosphatase		MAV_2206	4	0	0	4	0	0.5	101	NE
OCU682_001859	HAD-IA family hydrolase		MAV_2207	2	0	0	2	0	0	0	NE	low-confidence
OCU682_001860	Rv2231c family pyridoxal phosphate-dependent protein CobC	cobC	MAV_2208	5	0	0	5	0	0.4	35	NE	low-confidence
OCU682_001861	Nif3-like dinuclear metal center hexameric protein		MAV_2209	6	0	0	6	0	0.5	88.33	NE
OCU682_001862	zinc ribbon domain-containing protein		MAV_2210	4	0	0	4	0	0.25	18	NE	low-confidence
OCU682_001863	bifunctional RNase H/acid phosphatase		MAV_2211	12	0	0	12	0	0.1667	12	NE	low-confidence
OCU682_001864	ferredoxin			2	0	0	2	0	1	56	NE
OCU682_001865	cytochrome P450		MAV_2213	10	0	0	10	0	0.3	813	NE
OCU682_001866	helix-turn-helix domain-containing protein		MAV_2214	3	0	0	3	0	1	121.33	NE
OCU682_001867	class I SAM-dependent methyltransferase		MAV_2216	6	0	6	0	0	0	0	GD	low-confidence
OCU682_001868	2OG-Fe(II) oxygenase		MAV_2215	14	0	14	0	0	0.1429	20.5	GD
OCU682_001870	CYTH and CHAD domain-containing protein		MAV_2235	14	0	12	0	2	0.3571	52.2	GD
OCU682_001871	hypothetical protein		MAV_2236	3	0	0	0	3	0.6667	45	GA	low-confidence
OCU682_001872	heme-binding protein		MAV_2237	3	0	0	0	3	1	1451.33	GA
OCU682_001873	1,4-beta-xylanase			9	0	0	0	9	0.8889	1060.5	GA
OCU682_001874	3-methyl-2-oxobutanoate hydroxymethyltransferase	panB	MAV_2239	8	8	0	0	0	0	0	ES
OCU682_001875	wax ester/triacylglycerol synthase family O-acyltransferase		MAV_2240	9	0	0	9	0	0.7778	237.86	NE
OCU682_001876	alpha/beta hydrolase		MAV_2241	20	0	0	20	0	0.9	297.5	NE
OCU682_001877	alpha/beta hydrolase		MAV_2243	22	0	0	22	0	0.8182	219.28	NE
OCU682_001878	type I glutamate--ammonia ligase	glnA	MAV_2244	13	0	0	13	0	0.6154	24.12	NE	low-confidence
OCU682_001879	bifunctional [glutamine synthetase] adenylyltransferase/[glutamine synthetase]-adenylyl-L-tyrosine phosphorylase		MAV_2245	25	0	0	25	0	0.56	133.43	NE
OCU682_001880	PaaI family thioesterase		MAV_2246	5	0	0	5	0	0.8	351.75	NE	ambiguous
OCU682_001881	TIGR03619 family F420-dependent LLM class oxidoreductase		MAV_2247	12	0	0	12	0	0.1667	53	NE	low-confidence
OCU682_001882	type I glutamate--ammonia ligase	glnA	MAV_2267	24	23	0	1	0	0.0417	154	ES	low-confidence
OCU682_001883	RDD family protein		MAV_2268	2	0	0	2	0	0	0	NE	low-confidence
OCU682_001884	DUF4191 domain-containing protein		MAV_2269	6	0	0	6	0	0.6667	109.5	NE
OCU682_001885	lipoyl synthase	lipA	MAV_2270	9	0	0	9	0	0.3333	48.33	NE	low-confidence
OCU682_001886	lipoyl(octanoyl) transferase LipB	lipB	MAV_2271	5	0	0	5	0	0.4	169	NE
OCU682_001887	TIGR01777 family oxidoreductase		MAV_2272	4	0	0	4	0	0.5	243	NE
OCU682_001888	2-oxoglutarate dehydrogenase, E2 component, dihydrolipoamide succinyltransferase	sucB	MAV_2273	6	0	0	6	0	0.8333	325.8	NE
OCU682_001889	SDR family oxidoreductase		MAV_2275	21	0	0	21	0	0.5238	144.73	NE
OCU682_001890	aminopeptidase		MAV_2276	4	0	0	4	0	0.25	145	NE
OCU682_001891	SRPBCC family protein		MAV_2277	6	0	0	6	0	0.5	118.67	NE
OCU682_001892	leucyl aminopeptidase		MAV_2279	9	0	0	9	0	0.2222	49	NE	low-confidence
OCU682_001893	glycine cleavage system aminomethyltransferase GcvT	gcvT	MAV_2280	13	0	0	13	0	0.1538	10	NE	low-confidence
OCU682_001894	branched-chain amino acid aminotransferase		MAV_2281	15	0	0	15	0	0.0667	14	NE	low-confidence
OCU682_001895	adenosylcobinamide-GDP ribazoletransferase		MAV_2282	4	0	0	4	0	0.5	31	NE	low-confidence
OCU682_001896	nicotinate-nucleotide--dimethylbenzimidazole phosphoribosyltransferase	cobT	MAV_2283	5	0	0	5	0	0	0	NE	low-confidence
OCU682_001897	bifunctional adenosylcobinamide kinase/adenosylcobinamide-phosphate guanylyltransferase		MAV_2284	1	0	0	1	0	1	16	NE	low-confidence
OCU682_001898	DUF3043 domain-containing protein		MAV_2285	7	0	0	7	0	0.5714	186.75	NE
OCU682_001899	glycerate kinase		MAV_2286	6	0	0	6	0	0.8333	237.8	NE
OCU682_001900	HesB/IscA family protein		MAV_2287	3	0	0	3	0	0.3333	115	NE
OCU682_001901	hypothetical protein		MAV_2288	12	0	0	12	0	0.75	383.11	NE	ambiguous
OCU682_001902	carbohydrate kinase family protein		MAV_2289	5	0	0	5	0	0.4	17.5	NE	low-confidence
OCU682_001903	asparagine synthase (glutamine-hydrolyzing)	asnB	MAV_2290	19	16	0	3	0	0.1579	660.33	ES	low-confidence
OCU682_001904	cytochrome c oxidase subunit II		MAV_2291	10	0	0	10	0	0.7	98.71	NE
OCU682_001905	cytochrome c oxidase subunit 4		MAV_2292	6	0	0	6	0	0.8333	146.6	NE
OCU682_001906	MmpS family transport accessory protein		MAV_2293	10	0	0	10	0	0.8	402.5	NE	ambiguous
OCU682_001907	DUF2561 family protein		MAV_2294	8	0	0	8	0	0.75	174.33	NE
OCU682_001908	DUF5994 family protein		MAV_2295	2	0	0	2	0	1	16.5	NE	low-confidence
OCU682_001909	cytochrome bc complex cytochrome b subunit		MAV_2296	22	0	0	22	0	0.6364	18.64	NE	low-confidence
OCU682_001910	ubiquinol-cytochrome c reductase iron-sulfur subunit		MAV_2297	13	0	0	13	0	0.3077	22.5	NE	low-confidence
OCU682_001911	c-type cytochrome		MAV_2298	5	0	0	5	0	0.4	7.5	NE	low-confidence
OCU682_001912	heme-copper oxidase subunit III		MAV_2299	13	0	0	13	0	0.8462	53.45	NE
OCU682_001913	anthranilate phosphoribosyltransferase	trpD	MAV_2301	4	0	0	4	0	0	0	NE	low-confidence
OCU682_001914	DEDD exonuclease domain-containing protein			10	0	0	10	0	0.9	262.44	NE
OCU682_001915	hypothetical protein		MAV_2303	5	0	0	5	0	0.8	342	NE
OCU682_001916	peptidoglycan hydrolase RipC	ripC	MAV_2304	15	0	0	15	0	0.9333	796.29	NE	low-confidence
OCU682_001917	hypothetical protein		MAV_2305	5	0	0	5	0	0.6	84	NE
OCU682_001918	GDP-mannose-dependent alpha-(1-6)-phosphatidylinositol monomannoside mannosyltransferase	pimB	MAV_2306	11	0	0	11	0	0.0909	9	NE	low-confidence
OCU682_001919	long-chain fatty acid--CoA ligase		MAV_2307	13	0	0	13	0	0.6923	470.44	NE	ambiguous
OCU682_001920	polyketide cyclase / dehydrase and lipid transport		MAV_2308	3	0	0	3	0	1	112	NE
OCU682_001921	SRPBCC family protein		MAV_2309	8	0	3	5	0	0.625	58	NE
OCU682_001922	ArsA family ATPase		MAV_2310	9	0	9	0	0	0.3333	3.33	GD	low-confidence
OCU682_001923	hypothetical protein		MAV_2311	2	0	2	0	0	0.5	42	GD
OCU682_001924	lysophospholipid acyltransferase family protein		MAV_2313	14	0	12	0	2	0.2143	1696.33	GD	low-confidence
OCU682_001925	glycosyltransferase 87 family protein		MAV_2312	12	0	0	0	12	0.6667	689.25	GA
OCU682_001926	hypothetical protein		MAV_2314	6	0	0	1	5	0.8333	1135.8	GA
OCU682_001927	polyadenylate-specific 3'-exoribonuclease AS		MAV_2315	5	0	0	5	0	1	185.4	NE
OCU682_001928	class II 3-deoxy-7-phosphoheptulonate synthase		MAV_2317	12	0	0	12	0	0.5833	204.43	NE
OCU682_001929	FAD-dependent oxidoreductase		MAV_2316	24	0	0	24	0	0.5417	223.69	NE
OCU682_001930	protein kinase		MAV_2318	15	0	0	15	0	0.4	485	NE
OCU682_001931	Rv2175c family DNA-binding protein		MAV_2320	6	0	0	6	0	0.6667	128.75	NE
OCU682_001932	alpha-(1->6)-mannopyranosyltransferase A		MAV_2319	14	0	0	14	0	0.2857	98.75	NE
OCU682_001933	bifunctional (2E,6E)-farnesyl/geranyl diphosphate synthase	idsA2	MAV_2321	7	0	0	7	0	0.4286	47.67	NE	ambiguous
OCU682_001934	mycobacterial-type methylenetetrahydrofolate reductase		MAV_2322	8	0	0	8	0	0.125	246	NE
OCU682_001935	DUF3153 domain-containing protein		MAV_2323	4	0	0	4	0	1	580.25	NE	low-confidence
OCU682_001936	GNAT family N-acetyltransferase		MAV_2324	8	0	0	8	0	0.875	78.86	NE
OCU682_001937	DUF3040 domain-containing protein		MAV_2325	1	0	0	1	0	1	38	NE
OCU682_001938	division/cell wall cluster transcriptional repressor MraZ	mraZ	MAV_2327	5	0	5	0	0	0	0	GD	low-confidence
OCU682_001939	16S rRNA (cytosine(1402)-N(4))-methyltransferase RsmH	rsmH	MAV_2328	9	0	9	0	0	0.1111	14	GD	ambiguous
OCU682_001940	hypothetical protein		MAV_2329	2	0	2	0	0	0	0	GD	low-confidence
OCU682_001941	peptidoglycan D,D-transpeptidase FtsI family protein	pbpB	MAV_2330	18	0	18	0	0	0	0	GD	low-confidence
OCU682_001942	UDP-N-acetylmuramoyl-L-alanyl-D-glutamate--2,6-diaminopimelate ligase		MAV_2331	6	6	0	0	0	0	0	ES
OCU682_001943	UDP-N-acetylmuramoyl-tripeptide--D-alanyl-D-alanine ligase	murF	MAV_2332	6	6	0	0	0	0	0	ES
OCU682_001944	phospho-N-acetylmuramoyl-pentapeptide-transferase	mraY	MAV_2333	7	7	0	0	0	0	0	ES
OCU682_001945	UDP-N-acetylmuramoyl-L-alanine--D-glutamate ligase	murD	MAV_2334	12	12	0	0	0	0	0	ES
OCU682_001946	putative lipid II flippase FtsW	ftsW	MAV_2335	17	14	0	3	0	0.1765	134	ES	low-confidence
OCU682_001947	undecaprenyldiphospho-muramoylpentapeptide beta-N-acetylglucosaminyltransferase	murG	MAV_2336	7	7	0	0	0	0	0	ES
OCU682_001948	UDP-N-acetylmuramate--L-alanine ligase	murC	MAV_2337	10	10	0	0	0	0	0	ES
OCU682_001949	cell division protein FtsQ/DivIB		MAV_2338	5	4	0	1	0	0.2	430	ES	low-confidence
OCU682_001950	cell division protein FtsZ	ftsZ	MAV_2340	3	0	0	3	0	0	0	NE	low-confidence
OCU682_001951	peptidoglycan editing factor PgeF	pgeF	MAV_2341	3	0	0	3	0	0.6667	263	NE
OCU682_001952	YggS family pyridoxal phosphate-dependent enzyme		MAV_2342	5	0	0	5	0	0.6	439	NE
OCU682_001953	cell division protein SepF		MAV_2343	15	0	0	15	0	0.2	63.67	NE	low-confidence
OCU682_001954	YggT family protein		MAV_2344	N/A	N/A	N/A	N/A	N/A	N/A	N/A	N/A	N/A
OCU682_001955	DivIVA domain-containing protein		MAV_2345	6	0	0	6	0	0.1667	60	NE	low-confidence
OCU682_001956	phage holin family protein		MAV_2346	2	0	0	2	0	1	107.5	NE
OCU682_001957	phosphoribosyltransferase			4	0	0	4	0	0.25	351	NE
OCU682_001958	crotonobetainyl-CoA--carnitine CoA-transferase		MAV_2348	3	0	0	3	0	0.6667	16	NE	low-confidence
OCU682_001960	M20/M25/M40 family metallo-hydrolase		MAV_2350	11	0	0	11	0	0.7273	460.88	NE	ambiguous
OCU682_001961	YbhB/YbcL family Raf kinase inhibitor-like protein		MAV_2351	8	0	0	8	0	0.875	421.71	NE	ambiguous
OCU682_001962	HNH endonuclease signature motif containing protein		MAV_2352	10	0	0	10	0	0.8	207.38	NE
OCU682_001963	quinone-dependent dihydroorotate dehydrogenase		MAV_2353	8	0	0	8	0	0.125	9	NE	low-confidence
OCU682_001964	DUF5703 family protein		MAV_2354	3	0	0	3	0	0.3333	93	NE
OCU682_001965	YncE family protein		MAV_2355	18	0	0	18	0	0.6667	171.67	NE
OCU682_001966	hypothetical protein		MAV_2356	6	0	0	6	0	0.3333	32.5	NE	low-confidence
OCU682_001967	histidine phosphatase family protein		MAV_2357	7	0	0	7	0	1	160.86	NE
OCU682_001968	DUF3090 domain-containing protein		MAV_2358	4	0	0	4	0	0.75	269.33	NE
OCU682_001969	SCO1664 family protein		MAV_2359	10	0	0	10	0	1	154.4	NE
OCU682_001970	inositol monophosphatase family protein		MAV_2360	8	0	0	8	0	0.75	1100.17	NE	low-confidence
OCU682_001971	aldehyde dehydrogenase family protein			4	0	0	4	0	0.5	439.5	NE
OCU682_001972	cysteine--1-D-myo-inosityl 2-amino-2-deoxy-alpha-D-glucopyranoside ligase	mshC	MAV_2361	19	0	0	19	0	0.6316	115.17	NE
OCU682_001973	LuxR C-terminal-related transcriptional regulator		MAV_2362	15	0	0	15	0	0.8	224.67	NE
OCU682_001974	IS256-like element IS1245 family transposase			11	0	0	11	0	0.9091	787.2	NE	low-confidence
OCU682_001975	LuxR C-terminal-related transcriptional regulator		MAV_2364	14	0	0	14	0	0.2143	287.33	NE
OCU682_001976	thiamine pyrophosphate-binding protein		MAV_2365	22	0	0	22	0	0.4545	33.2	NE	low-confidence
OCU682_001977	MbtH family protein		MAV_2366	6	0	0	6	0	0.5	32	NE	low-confidence
OCU682_001978	amino acid adenylation domain-containing protein			107	0	36	71	0	0.3738	124.33	NE
OCU682_001979	MFS transporter		MAV_2368	16	0	14	2	0	0.375	99.33	GD	low-confidence
OCU682_001980	sulfolipid-1 biosynthesis phthioceranic/hydroxyphthioceranic acid synthase	pks2	MAV_2370	60	0	60	0	0	0.1333	23.75	GD
OCU682_001981	cytochrome P450		MAV_2371	13	0	7	6	0	0.3846	116.8	GD	low-confidence
OCU682_001982	hemophore-related protein		MAV_2372	4	0	2	2	0	0.25	615	NE
OCU682_001983	siderophore-interacting protein		MAV_2373	10	0	10	0	0	0.3	20.67	GD
OCU682_001984	AMP-binding protein			21	0	21	0	0	0.2381	21.2	GD
OCU682_001985	SDR family oxidoreductase		MAV_2376	7	0	0	7	0	0.8571	332.5	NE	ambiguous
OCU682_001986	PAC2 family protein		MAV_2378	11	0	0	11	0	0.9091	742.1	NE	low-confidence
OCU682_001987	methionine synthase	metH	MAV_2379	36	0	15	21	0	0.4444	29.31	NE	low-confidence
OCU682_001988	mannan-binding family protein		MAV_2381	15	0	15	0	0	0.1333	20	GD	ambiguous
OCU682_001989	DUF3329 domain-containing protein			4	0	0	4	0	0.25	513	NE
OCU682_001990	MlaD family protein		MAV_2383	16	0	0	16	0	0.4375	167.86	NE
OCU682_001991	MlaD family protein		MAV_2384	4	0	0	4	0	0.25	136	NE
OCU682_001992	MCE family protein		MAV_2385	7	0	0	7	0	0.2857	140.5	NE
OCU682_001993	MlaD family protein		MAV_2386	7	0	0	7	0	0.2857	29.5	NE	low-confidence
OCU682_001994	MlaD family protein		MAV_2387	10	0	0	10	0	0.2	144	NE
OCU682_001995	MCE family protein		MAV_2388	12	0	0	12	0	0.3333	140.75	NE
OCU682_001996	ABC transporter permease		MAV_2389	15	0	0	15	0	0.7333	66.55	NE
OCU682_001997	MlaE family ABC transporter permease		MAV_2390	6	0	0	6	0	0.8333	367.6	NE	ambiguous
OCU682_001998	TetR family transcriptional regulator		MAV_2391	8	0	0	8	0	0.625	96.4	NE
OCU682_001999	phosphoribosyl-ATP diphosphatase		MAV_2392	3	0	0	3	0	0	0	NE	low-confidence
OCU682_002000	ATP phosphoribosyltransferase	hisG	MAV_2393	7	0	0	7	0	0.1429	2	NE	low-confidence
OCU682_002001	DUF4126 domain-containing protein		MAV_2394	5	0	0	5	0	0.6	171.33	NE
OCU682_002002	FAD-containing oxidoreductase		MAV_2396	12	0	0	12	0	0.5	20	NE	low-confidence
OCU682_002003	RecB family exonuclease		MAV_2395	13	0	0	13	0	0.6154	191	NE
OCU682_002004	tRNA (adenine(58)-N(1))-methyltransferase TrmI	trmI	MAV_2397	8	0	0	8	0	0.75	275.33	NE
OCU682_002005	DUF503 domain-containing protein		MAV_2398	1	0	0	1	0	0	0	NE	low-confidence
OCU682_002006	hypothetical protein		MAV_2399	2	0	0	2	0	1	77.5	NE
OCU682_002007	proteasome ATPase	arc	MAV_2400	18	0	0	18	0	0.7778	227.86	NE
OCU682_002008	hypothetical protein		MAV_2401	8	0	0	8	0	0.875	178.43	NE
OCU682_002009	pup deamidase/depupylase	dop		20	0	0	20	0	0.9	175.28	NE
OCU682_002010	ubiquitin-like protein Pup		MAV_2403	1	0	0	1	0	1	1802	NE	low-confidence
OCU682_002011	proteasome subunit beta	prcB	MAV_2404	11	0	0	11	0	0.8182	502.33	NE	low-confidence
OCU682_002012	proteasome subunit alpha	prcA	MAV_2405	13	0	0	13	0	0.8462	158.91	NE
OCU682_002013	Pup--protein ligase	pafA	MAV_2406	15	0	0	15	0	0.8	184.5	NE
OCU682_002014	helix-turn-helix transcriptional regulator		MAV_2407	7	0	0	7	0	0.7143	56	NE
OCU682_002015	helix-turn-helix transcriptional regulator		MAV_2408	9	0	0	9	0	1	138.67	NE
OCU682_002016	Sec-independent protein translocase subunit TatA	tatA	MAV_2409	2	0	0	2	0	1	52.5	NE
OCU682_002017	twin-arginine translocase subunit TatC	tatC	MAV_2410	8	0	0	8	0	0.75	48.17	NE
OCU682_002018	DEAD/DEAH box helicase			22	0	0	22	0	0.6818	260.33	NE
OCU682_002019	DUF4333 domain-containing protein		MAV_2412	21	0	0	21	0	0.8095	470.29	NE	low-confidence
OCU682_002020	5'-3' exonuclease H3TH domain-containing protein		MAV_2413	11	0	0	11	0	0.7273	181.5	NE
OCU682_002021	M24 family metallopeptidase		MAV_2414	15	0	0	15	0	0.3333	197	NE
OCU682_002022	glycohydrolase toxin TNT-related protein		MAV_2415	35	0	0	35	0	0.6286	82.45	NE
OCU682_002023	TNT antitoxin family protein		MAV_2421	18	18	0	0	0	0	0	ES
OCU682_002024	glycohydrolase toxin TNT-related protein			5	0	0	5	0	0.4	273.5	NE
OCU682_002025	hypothetical protein		MAV_2417	23	0	0	23	0	0.6087	146.5	NE
OCU682_002026	PPOX class F420-dependent enzyme			1	0	0	1	0	1	559	NE	low-confidence
OCU682_002027	glycohydrolase toxin TNT-related protein			8	0	0	8	0	1	456.62	NE	low-confidence
OCU682_002028	Imm61 family immunity protein			20	0	0	20	0	0.45	280	NE
OCU682_002029	IS256 family transposase			21	0	0	21	0	0.9524	244.6	NE
OCU682_002030	hypothetical protein			13	0	0	13	0	0.6154	170.75	NE
OCU682_002031	hypothetical protein		MAV_2420	19	0	0	19	0	0.4737	121.78	NE
OCU682_002032	F420-dependent biliverdin reductase		MAV_2422	5	0	0	5	0	0.6	380	NE
OCU682_002033	SDR family NAD(P)-dependent oxidoreductase		MAV_2423	7	0	0	7	0	0.7143	1091.8	NE	low-confidence
OCU682_002034	bifunctional cobalt-precorrin-7 (C(5))-methyltransferase/cobalt-precorrin-6B (C(15))-methyltransferase		MAV_2424	8	0	0	8	0	0.25	182.5	NE
[truncated: 2,936 more rows]

## Sheet: Table S6
Table S6 TnSeq gene essentiality analysis of OCU683 by Transit HMM
Locus tag	Description	Gene	MAH 104 locus tag	TAs	ES.sites	GD.sites	NE.sites	GA.sites	Saturation	NZmean	State Classification (ES = Essential, GD = Growth Defect, NE = Non-Essential, GA = Growth-Defect)	HMM confidence
OCU683_000001	chromosomal replication initiator protein DnaA	dnaA	MAV_0001	9	9	0	0	0	0	0	ES
OCU683_000002	DNA polymerase III subunit beta	dnaN	MAV_0002	11	10	0	1	0	0.0909	14	ES
OCU683_000003	DNA replication/repair protein RecF	recF	MAV_0003	12	0	0	12	0	0.75	35.67	NE
OCU683_000004	DUF721 family protein		MAV_0004	2	0	0	2	0	1	192.5	NE
OCU683_000005	DNA topoisomerase (ATP-hydrolyzing) subunit B	gyrB	MAV_0005	20	19	0	1	0	0.05	16	ES
OCU683_000006	DNA gyrase subunit A	gyrA	MAV_0006	30	29	0	1	0	0.0333	9	ES
OCU683_000007	DUF3566 domain-containing protein		MAV_0007	4	0	0	4	0	1	219.25	NE	ambiguous
OCU683_000010	IS481-like element ISMav5 family transposase		MAV_2377	20	0	0	20	0	0.95	302.11	NE	low-confidence
OCU683_000011	TetR/AcrR family transcriptional regulator		MAV_0009	5	0	0	5	0	1	132.6	NE
OCU683_000012	cytochrome P450		MAV_0011	9	0	0	9	0	0.8889	101.25	NE
OCU683_000013	cell wall synthesis protein CwsA	cwsA	MAV_0012	4	0	0	4	0	0.75	183	NE
OCU683_000014	peptidylprolyl isomerase	ppiA	MAV_0013	7	0	0	7	0	1	279	NE	low-confidence
OCU683_000015	PH domain-containing protein		MAV_0014	6	0	0	6	0	1	235	NE	ambiguous
OCU683_000016	cell division protein CrgA	crgA	MAV_0015	2	0	0	2	0	0	0	NE	low-confidence
OCU683_000017	DUF881 domain-containing protein		MAV_0016	7	0	0	7	0	1	193.86	NE
OCU683_000018	aminodeoxychorismate/anthranilate synthase component II		MAV_0018	7	0	0	7	0	0.2857	226.5	NE
OCU683_000019	Stk1 family PASTA domain-containing Ser/Thr kinase	pknB	MAV_0017	16	12	0	4	0	0.25	28	ES	ambiguous
OCU683_000020	serine/threonine-protein kinase	pknA	MAV_0019	8	3	0	5	0	0.5	51.5	NE
OCU683_000021	D,D-transpeptidase PbpA	pbpA	MAV_0020	18	0	0	18	0	0.9444	185	NE
OCU683_000022	FtsW/RodA/SpoVE family cell cycle protein		MAV_0021	16	0	0	16	0	0.9375	98.47	NE
OCU683_000023	protein phosphatase 2C domain-containing protein		MAV_0022	15	0	0	15	0	0.6667	70.6	NE
OCU683_000024	FHA domain-containing protein		MAV_0023	11	0	0	11	0	1	137.73	NE
OCU683_000025	FhaA domain-containing protein		MAV_0024	55	0	0	55	0	0.8182	112.04	NE
OCU683_000027	DinB family protein		MAV_0028	8	0	0	8	0	1	176.5	NE
OCU683_000028	acyl carrier protein		MAV_0029	2	0	0	2	0	1	327	NE	low-confidence
OCU683_000029	long-chain-fatty acid--ACP ligase MbtM	mbtM	MAV_0030	11	0	0	11	0	0.9091	110.7	NE
OCU683_000030	hypothetical protein		MAV_0031	39	0	0	0	39	0.9487	452.92	GA
OCU683_000031	hypothetical protein			9	7	0	2	0	0.2222	116.5	ES	low-confidence
OCU683_000032	hypothetical protein			34	0	0	16	18	1	429.5	GA
OCU683_000033	hypothetical protein			14	0	0	14	0	0.8571	89.83	NE
OCU683_000034	hypothetical protein			3	0	0	3	0	1	104.67	NE
OCU683_000035	ABATE domain-containing protein			12	0	0	12	0	0.9167	115.55	NE
OCU683_000036	hypothetical protein			9	0	0	0	9	0.8889	665.75	GA
OCU683_000037	alpha/beta fold hydrolase		MAV_2517	16	0	0	0	16	1	368.75	GA
OCU683_000038	hypothetical protein			4	0	0	0	4	1	411	GA
OCU683_000039	MOSC N-terminal beta barrel domain-containing protein			22	0	0	0	22	1	228.5	GA
OCU683_000040	2Fe-2S iron-sulfur cluster-binding protein		MAV_4119	31	0	0	0	31	1	350.1	GA
OCU683_000041	alpha/beta hydrolase			10	0	0	0	10	0.9	202.44	GA	ambiguous
OCU683_000042	nuclear transport factor 2 family protein			9	0	0	0	9	1	221.78	GA
OCU683_000043	ABATE domain-containing protein			8	0	0	0	8	1	137	GA	ambiguous
OCU683_000044	carboxymuconolactone decarboxylase family protein			10	0	0	0	10	1	671.5	GA
OCU683_000045	nuclear transport factor 2 family protein		MAV_5143	9	0	0	0	9	1	207.22	GA
OCU683_000046	haloacid dehalogenase type II			8	0	0	0	8	1	234.38	GA
OCU683_000047	L-histidine N(alpha)-methyltransferase		MAV_0402	24	0	0	0	24	1	146.12	GA	ambiguous
OCU683_000048	ergothioneine biosynthesis glutamate--cysteine ligase EgtA		MAV_0399	18	0	0	0	18	0.9444	241	GA
OCU683_000049	MFS transporter		MAV_4712	18	0	0	0	18	1	356.44	GA
OCU683_000050	haloalkane dehalogenase		MAV_2130	19	0	0	0	19	0.9474	343.28	GA
OCU683_000051	TetR/AcrR family transcriptional regulator		MAV_2546	7	0	0	0	7	0.8571	322	GA
OCU683_000052	DoxX family protein			6	0	0	0	6	0.8333	372	GA
OCU683_000053	zf-HC2 domain-containing protein			2	0	0	0	2	1	452	GA
OCU683_000054	sigma-70 family RNA polymerase sigma factor		MAV_2488	6	0	0	0	6	1	247	GA
OCU683_000055	flavodoxin family protein			14	0	0	8	6	1	280.43	NE	low-confidence
OCU683_000056	DUF417 family protein			12	0	0	12	0	1	196.25	NE
OCU683_000057	creatininase family protein		MAV_4476	14	0	0	14	0	0.9286	141.77	NE
OCU683_000058	hypothetical protein			19	0	0	19	0	1	249.16	NE	ambiguous
OCU683_000059	hypothetical protein		MAV_3796	4	0	0	4	0	0.5	13	NE	low-confidence
OCU683_000060	FtsK/SpoIIIE domain-containing protein		MAV_3795	13	0	0	13	0	0.8462	80.36	NE
OCU683_000061	replication initiator		MAV_3794	18	0	0	18	0	0.9444	41.12	NE
OCU683_000062	recombinase family protein		MAV_3790	21	0	0	21	0	0.9524	303.9	NE	low-confidence
OCU683_000063	DUF222 domain-containing protein			6	0	0	6	0	1	328	NE	low-confidence
OCU683_000064	GNAT family N-acetyltransferase		MAV_0037	6	0	0	6	0	1	368.83	NE	low-confidence
OCU683_000065	pirin family protein		MAV_0038	13	0	0	13	0	0.7692	95.3	NE
OCU683_000066	acyl-CoA dehydrogenase family protein		MAV_0039	14	0	0	14	0	1	109.93	NE
OCU683_000067	WhiB family transcriptional regulator		MAV_0040	4	0	0	4	0	1	104.25	NE
OCU683_000068	helix-turn-helix transcriptional regulator		MAV_0041	7	0	0	7	0	0.5714	9.75	NE	low-confidence
OCU683_000069	C40 family peptidase		MAV_0042	9	0	0	9	0	0.8889	149	NE
OCU683_000070	DUF4226 domain-containing protein		MAV_0043	3	0	0	3	0	1	30.33	NE
OCU683_000071	DUF4226 domain-containing protein		MAV_0044	6	0	0	6	0	1	114.33	NE
OCU683_000072	ESX-1 secretion-associated protein		MAV_0045	4	0	0	4	0	1	228.5	NE	ambiguous
OCU683_000073	DUF2694 family protein		MAV_0046	2	0	0	2	0	1	193	NE
OCU683_000074	hypothetical protein		MAV_0047	3	0	0	3	0	0.6667	10.5	NE	low-confidence
OCU683_000075	DUF5632 domain-containing protein		MAV_0048	13	0	0	6	7	0.9231	202.17	GA	ambiguous
OCU683_000076	DUF2710 family protein		MAV_0049	5	0	0	0	5	1	309.2	GA
OCU683_000077	TIGR03084 family metal-binding protein		MAV_0050	3	0	0	0	3	0.6667	150	GA	low-confidence
OCU683_000078	MFS transporter			7	0	0	0	7	1	343.14	GA
OCU683_000079	YqgE/AlgH family protein		MAV_0052	5	0	0	0	5	1	434.8	GA
OCU683_000080	hypothetical protein		MAV_0053	1	0	0	0	1	1	246	GA
OCU683_000081	LpqN/LpqT family lipoprotein		MAV_0054	8	0	0	0	8	1	284.62	GA
OCU683_000082	leucine--tRNA ligase	leuS	MAV_0055	48	47	0	1	0	0.0208	47	ES
OCU683_000083	SDR family oxidoreductase		MAV_0056	7	0	0	7	0	0.4286	116.67	NE
OCU683_000084	MarR family winged helix-turn-helix transcriptional regulator		MAV_0057	1	0	0	1	0	1	52	NE
OCU683_000085	amino acid ABC transporter ATP-binding protein		MAV_0058	5	0	0	5	0	1	189.4	NE
OCU683_000086	ABC transporter substrate-binding protein/permease		MAV_0059	19	0	0	19	0	0.9474	226.89	NE	ambiguous
OCU683_000087	GntR family transcriptional regulator		MAV_0060	8	0	0	8	0	1	274.5	NE	low-confidence
OCU683_000088	LLM class F420-dependent oxidoreductase		MAV_0061	11	0	0	11	0	1	114.36	NE
OCU683_000089	alpha/beta hydrolase		MAV_0062	5	0	0	5	0	1	112.6	NE
OCU683_000090	DUF1214 domain-containing protein		MAV_0063	12	0	0	12	0	0.9167	94.91	NE
OCU683_000091	sugar phosphate isomerase/epimerase family protein		MAV_0064	8	0	0	8	0	1	46.25	NE
OCU683_000092	sulfotransferase		MAV_0065	15	0	0	15	0	0.7333	21.45	NE
OCU683_000093	LLM class flavin-dependent oxidoreductase		MAV_0066	10	0	0	10	0	0.8	57.25	NE
OCU683_000094	inositol-3-phosphate synthase		MAV_0067	14	13	0	1	0	0.0714	39	ES
OCU683_000095	PadR family transcriptional regulator		MAV_0068	11	0	0	11	0	1	129.82	NE
OCU683_000096	DUF1707 domain-containing protein		MAV_0069	11	0	0	0	11	0.9091	445.3	GA
OCU683_000097	DUF5318 family protein		MAV_0070	5	0	0	0	5	1	586	GA
OCU683_000098	transglycosylase domain-containing protein	ponA1	MAV_0071	24	0	0	19	5	0.9583	132.3	NE
OCU683_000099	glycosyltransferase family 87 protein		MAV_0072	20	0	0	20	0	0.85	143.41	NE
OCU683_000100	DJ-1/PfpI family protein		MAV_0073	4	0	0	4	0	1	155	NE
OCU683_000101	30S ribosomal protein S6	rpsF	MAV_0074	4	0	0	4	0	0.25	183	NE
OCU683_000102	single-stranded DNA-binding protein		MAV_1694	4	0	0	4	0	0.25	53	NE	ambiguous
OCU683_000103	30S ribosomal protein S18	rpsR	MAV_0076	3	0	0	3	0	0.3333	211	NE
OCU683_000104	50S ribosomal protein L9	rplI	MAV_0077	3	0	0	3	0	0.6667	168.5	NE
OCU683_000105	replicative DNA helicase	dnaB	MAV_0079	28	28	0	0	0	0	0	ES
OCU683_000106	TniQ family protein		MAV_1457	37	0	0	37	0	0.973	97.89	NE
OCU683_000107	IS21-like element helper ATPase IstB		MAV_3532	8	0	0	8	0	1	61.62	NE
OCU683_000108	IS21 family transposase			21	0	0	21	0	0.9048	49.42	NE
OCU683_000109	TnsA-like heteromeric transposase endonuclease subunit			17	0	0	17	0	0.8824	61.93	NE
OCU683_000110	integrase			35	0	0	35	0	0.9143	52.84	NE
OCU683_000111	TniB family NTP-binding protein			18	0	0	18	0	1	235.39	NE	ambiguous
OCU683_000112	TniQ family protein			27	0	0	27	0	0.9259	164.08	NE
OCU683_000113	helix-turn-helix domain-containing protein		MAV_1459	4	0	0	4	0	1	166.5	NE
OCU683_000114	hypothetical protein			9	0	0	9	0	1	111.78	NE
OCU683_000115	hypothetical protein			14	0	0	14	0	0.9286	97	NE
OCU683_000116	AAA family ATPase		MAV_1460	19	0	0	19	0	0.8421	172.81	NE
OCU683_000117	Fic family protein			13	0	0	13	0	0.8462	145.82	NE
OCU683_000118	helix-turn-helix domain-containing protein			8	0	0	8	0	0.875	201.14	NE
OCU683_000119	IS3 family transposase			9	0	0	9	0	0.8889	171	NE
OCU683_000120	ATP-binding protein			7	0	0	7	0	1	157.71	NE
OCU683_000121	IS3 family transposase			12	0	0	12	0	1	82.67	NE
OCU683_000122	hypothetical protein			3	0	0	3	0	1	190.67	NE
OCU683_000123	cytochrome P450		MAV_2159	14	0	0	2	12	1	488.07	GA
OCU683_000124	hypothetical protein		MAV_5057	17	0	0	0	17	1	407.76	GA
OCU683_000125	PEP-utilizing enzyme		MAV_5056	15	0	0	0	15	1	324.6	GA
OCU683_000126	hypothetical protein		MAV_0960	16	0	0	0	16	1	320.44	GA
OCU683_000127	TetR/AcrR family transcriptional regulator		MAV_1733	17	0	0	0	17	0.9412	145.81	GA	ambiguous
OCU683_000128	cytochrome c oxidase subunit 3 family protein		MAV_1934	19	0	0	0	19	0.9474	159.56	GA	ambiguous
OCU683_000129	cytochrome C oxidase subunit IV family protein		MAV_1935	9	0	0	0	9	1	517.78	GA
OCU683_000130	lipoprotein LpqH		MAV_1875	6	0	0	0	6	1	141.33	GA	ambiguous
OCU683_000131	pyruvate, phosphate dikinase		MAV_1960	34	0	0	0	34	0.9412	281.41	GA
OCU683_000132	MarR family transcriptional regulator		MAV_1959	16	0	0	0	16	0.9375	265.8	GA
OCU683_000133	transposase			5	0	0	0	5	1	291	GA
OCU683_000134	SDR family NAD(P)-dependent oxidoreductase		MAV_2700	11	0	0	0	11	0.9091	524.6	GA
OCU683_000135	PEP-utilizing enzyme		MAV_5056	19	0	0	0	19	0.8947	406.06	GA
OCU683_000136	TetR/AcrR family transcriptional regulator		MAV_5055	9	0	0	0	9	1	534.22	GA
OCU683_000137	hypothetical protein			27	0	0	0	27	1	794.67	GA
OCU683_000138	hypothetical protein		MAV_0960	16	0	0	0	16	1	516.56	GA
OCU683_000139	cytochrome P450		MAV_2159	15	0	0	0	15	0.8	356.67	GA
OCU683_000140	hypothetical protein			10	0	0	0	10	0.9	308	GA
OCU683_000141	PEP-utilizing enzyme		MAV_1955	17	0	0	0	17	0.8824	412.93	GA
OCU683_000142	hypothetical protein		MAV_0960	16	0	0	0	16	0.9375	238.33	GA
OCU683_000143	hypothetical protein		MAV_0960	6	0	0	0	6	1	359.83	GA
OCU683_000144	hypothetical protein			14	0	0	0	14	0.9286	150.54	GA	ambiguous
OCU683_000145	hypothetical protein			5	0	0	0	5	1	343.6	GA
OCU683_000146	hypothetical protein			8	0	0	6	2	1	183.12	NE
OCU683_000147	phosphotransferase family protein		MAV_5273	21	0	0	21	0	0.9524	148.1	NE
OCU683_000148	acyl-CoA reductase			24	0	0	24	0	0.875	143.71	NE
OCU683_000149	hypothetical protein			17	0	0	17	0	1	260.24	NE	ambiguous
OCU683_000150	hypothetical protein		MAV_1956	15	0	0	15	0	1	238.27	NE	ambiguous
OCU683_000151	SDR family NAD(P)-dependent oxidoreductase		MAV_4597	9	0	0	9	0	1	117	NE
OCU683_000152	MmpS family transport accessory protein		MAV_4756	9	0	0	9	0	1	187.56	NE
OCU683_000153	RND family transporter		MAV_4755	40	0	0	30	10	0.975	255.9	NE	ambiguous
OCU683_000154	TetR/AcrR family transcriptional regulator		MAV_4754	12	0	0	0	12	1	378.58	GA
OCU683_000155	alpha/beta hydrolase			8	0	0	0	8	1	516.75	GA
OCU683_000156	alpha/beta fold hydrolase			19	0	0	0	19	1	434.79	GA
OCU683_000157	TetR/AcrR family transcriptional regulator		MAV_1333	13	0	0	0	13	1	265.38	GA
OCU683_000158	FAD-dependent oxidoreductase		MAV_0875	27	0	0	0	27	1	464.74	GA
OCU683_000159	hypothetical protein		MAV_2660	5	0	0	0	5	0.8	368.5	GA
OCU683_000160	hypothetical protein			8	0	0	0	8	1	379.75	GA
OCU683_000161	mycofactocin-coupled SDR family oxidoreductase		MAV_3641	12	0	0	0	12	1	196	GA	ambiguous
OCU683_000162	DUF309 domain-containing protein			7	0	0	0	7	0.8571	214.67	GA	ambiguous
OCU683_000163	helix-turn-helix domain-containing protein			12	0	0	0	12	1	630	GA
OCU683_000164	cytochrome P450		MAV_1274	17	0	0	0	17	0.9412	275.75	GA
OCU683_000165	TetR/AcrR family transcriptional regulator		MAV_1733	13	0	0	0	13	1	458	GA
OCU683_000166	hypothetical protein			28	0	0	0	28	1	479.11	GA
OCU683_000167	hypothetical protein		MAV_0960	14	0	0	0	14	1	542.79	GA
OCU683_000168	acetyl-CoA hydrolase/transferase C-terminal domain-containing protein		MAV_2569	18	0	0	8	10	1	232.33	GA
OCU683_000169	hypothetical protein			6	0	0	6	0	1	128.67	NE
OCU683_000170	LLM class flavin-dependent oxidoreductase		MAV_0066	21	0	0	21	0	0.9524	224.9	NE	ambiguous
OCU683_000171	phosphotransferase		MAV_2467	27	0	0	27	0	1	120.67	NE
OCU683_000172	hypothetical protein			32	0	0	32	0	1	83.44	NE
OCU683_000173	cytochrome P450		MAV_1274	22	0	0	22	0	1	102.32	NE
OCU683_000174	cytochrome c oxidase subunit 3		MAV_1934	16	0	0	16	0	0.9375	197.47	NE
OCU683_000175	cytochrome C oxidase subunit IV family protein		MAV_1935	6	0	0	6	0	1	81.83	NE
OCU683_000176	esterase family protein		MAV_0215	19	0	0	19	0	1	248.74	NE	ambiguous
OCU683_000177	IS3 family transposase			12	0	0	12	0	0.9167	413	NE	low-confidence
OCU683_000178	helix-turn-helix domain-containing protein			8	0	0	8	0	1	262.12	NE	low-confidence
OCU683_000179	DDE-type integrase/transposase/recombinase			14	0	0	14	0	1	269.71	NE	low-confidence
OCU683_000180	AAA family ATPase			6	0	0	6	0	1	346.17	NE	low-confidence
OCU683_000181	hypothetical protein			2	0	0	2	0	1	38	NE
OCU683_000182	IS3 family transposase			4	0	0	4	0	0.5	60.5	NE
OCU683_000183	tyrosine-type recombinase/integrase		MAV_3746	14	0	0	14	0	1	231.86	NE	ambiguous
OCU683_000184	tyrosine-type recombinase/integrase			29	0	0	29	0	0.9655	140.96	NE
OCU683_000185	hypothetical protein			6	0	0	6	0	1	79.17	NE
OCU683_000186	integrase core domain-containing protein			7	0	0	7	0	1	212.57	NE	ambiguous
OCU683_000187	HdeD family acid-resistance protein		MAV_3163	15	0	0	15	0	1	123.27	NE
OCU683_000188	DUF732 domain-containing protein		MAV_2673	19	0	0	19	0	0.9474	183.78	NE
OCU683_000189	ATP-binding protein			N/A	N/A	N/A	N/A	N/A	N/A	N/A	N/A	N/A
OCU683_000190	hypothetical protein		MAV_5139	6	0	0	6	0	1	43.67	NE
OCU683_000191	lipoprotein LpqH		MAV_2524	13	0	0	13	0	1	154.62	NE
OCU683_000192	hypothetical protein		MAV_2539	15	0	0	15	0	0.8667	140.85	NE
OCU683_000193	hypothetical protein		MAV_2538	14	0	0	14	0	0.9286	129.62	NE
OCU683_000194	IS481 family transposase			2	0	0	2	0	1	30	NE
OCU683_000195	MlaE family ABC transporter permease		MAV_2059	13	0	0	13	0	1	107	NE
OCU683_000196	ABC transporter permease		MAV_2060	28	0	0	28	0	1	200.14	NE
OCU683_000197	MCE family protein		MAV_2532	26	0	0	26	0	0.9615	199.08	NE
OCU683_000198	MCE family protein		MAV_2533	16	0	0	0	16	1	536.5	GA
OCU683_000199	MCE family protein		MAV_2534	29	0	0	0	29	0.9655	371.93	GA
OCU683_000200	MCE family protein		MAV_2535	22	0	0	0	22	1	459.55	GA
OCU683_000201	MCE family protein		MAV_2536	8	0	0	0	8	0.875	349.29	GA
OCU683_000202	MCE family protein		MAV_2537	29	0	0	0	29	0.9655	640.75	GA
OCU683_000203	mammalian cell entry protein		MAV_1969	10	0	0	0	10	1	609.7	GA
OCU683_000204	hypothetical protein		MAV_2539	13	0	0	0	13	1	446.31	GA
OCU683_000205	CAP domain-containing protein		MAV_2523	10	0	0	1	9	1	444.3	GA
OCU683_000206	transposase			6	0	0	6	0	1	263.67	NE	low-confidence
OCU683_000207	helix-turn-helix domain-containing protein			8	0	0	8	0	1	264.5	NE	low-confidence
OCU683_000208	DDE-type integrase/transposase/recombinase			14	0	0	14	0	1	260.57	NE	ambiguous
OCU683_000209	AAA family ATPase			6	0	0	6	0	1	343.17	NE	low-confidence
OCU683_000210	ISNCY family transposase			5	0	0	5	0	1	77.2	NE
OCU683_000211	IS21 family transposase			12	0	0	12	0	0.9167	226.55	NE	ambiguous
OCU683_000212	IS256 family transposase		MAV_3254	24	0	0	24	0	0.9583	254.26	NE	ambiguous
OCU683_000213	hypothetical protein			9	0	0	9	0	1	170.11	NE
OCU683_000214	IS21-like element helper ATPase IstB		MAV_3532	9	0	0	9	0	1	120.67	NE
OCU683_000215	transposase			10	0	0	10	0	1	107.1	NE
OCU683_000216	histidine phosphatase family protein		MAV_4339	13	0	0	13	0	0.9231	190.83	NE
OCU683_000217	glycerol-3-phosphate 1-O-acyltransferase		MAV_3220	62	0	0	62	0	0.9677	186.98	NE
OCU683_000218	PEP-utilizing enzyme		MAV_5056	21	0	0	21	0	0.9048	195.74	NE
OCU683_000219	hypothetical protein		MAV_5063	13	0	0	13	0	0.9231	258	NE	ambiguous
OCU683_000220	pyruvate, phosphate dikinase		MAV_1960	23	0	0	23	0	0.913	105.81	NE
OCU683_000221	MarR family transcriptional regulator		MAV_1959	14	0	0	14	0	1	93.36	NE
OCU683_000222	nuclear transport factor 2 family protein			9	0	0	6	3	1	166	NE
OCU683_000223	TetR/AcrR family transcriptional regulator		MAV_5055	7	0	0	0	7	1	347	GA
OCU683_000224	SDR family NAD(P)-dependent oxidoreductase		MAV_3226	9	0	0	0	9	1	551.22	GA
OCU683_000225	hypothetical protein		MAV_1956	17	0	0	0	17	1	361.24	GA
OCU683_000226	PEP-utilizing enzyme		MAV_5056	17	0	0	9	8	0.8824	213.73	NE
OCU683_000227	FAD-dependent oxidoreductase		MAV_5072	42	0	0	42	0	0.9762	190.39	NE
OCU683_000228	helix-turn-helix domain-containing protein			8	0	0	8	0	1	252.62	NE	ambiguous
OCU683_000229	DDE-type integrase/transposase/recombinase			14	0	0	14	0	1	261.14	NE	ambiguous
OCU683_000230	AAA family ATPase			6	0	0	6	0	1	337.17	NE	low-confidence
OCU683_000231	wax ester/triacylglycerol synthase family O-acyltransferase		MAV_1686	35	0	0	35	0	0.9714	128.59	NE
OCU683_000232	IS3 family transposase			17	0	0	17	0	0.9412	74.25	NE
OCU683_000233	lysophospholipid acyltransferase family protein			12	0	0	12	0	1	97.75	NE
OCU683_000234	alpha/beta fold hydrolase		MAV_4312	16	0	0	16	0	1	128.88	NE
OCU683_000235	hypothetical protein			3	0	0	3	0	1	90.67	NE
OCU683_000236	SDR family NAD(P)-dependent oxidoreductase		MAV_5089	20	0	0	20	0	1	166.1	NE
OCU683_000237	3-oxoacyl-ACP reductase FabG		MAV_5088	12	0	0	12	0	0.8333	213.8	NE
OCU683_000238	enoyl-CoA hydratase/isomerase family protein		MAV_5087	16	0	0	16	0	1	129.88	NE
OCU683_000239	enoyl-CoA hydratase/isomerase family protein		MAV_5086	7	0	0	7	0	1	67.14	NE
OCU683_000240	enoyl-CoA hydratase-related protein		MAV_5085	17	0	0	17	0	0.8235	85.64	NE
OCU683_000241	class I adenylate-forming enzyme family protein		MAV_5077	24	0	0	24	0	1	71.71	NE
OCU683_000242	Rieske 2Fe-2S domain-containing protein		MAV_5084	24	0	0	24	0	0.9583	133.87	NE
OCU683_000243	aromatic-ring-hydroxylating dioxygenase subunit beta		MAV_5083	10	0	0	10	0	0.9	96.56	NE
OCU683_000244	hypothetical protein		MAV_5082	7	0	0	7	0	0.5714	211.5	NE
OCU683_000245	acetyl-CoA C-acetyltransferase		MAV_5081	14	0	0	14	0	0.9286	102.15	NE
OCU683_000246	OB-fold domain-containing protein		MAV_5080	29	0	0	29	0	0.931	141.81	NE
OCU683_000247	acetyl-CoA acetyltransferase		MAV_5079	30	0	0	30	0	0.9333	228.14	NE	ambiguous
OCU683_000248	TetR/AcrR family transcriptional regulator		MAV_5101	12	0	0	12	0	1	312.08	NE	low-confidence
OCU683_000249	IS110 family transposase		MAV_1059	25	0	0	25	0	0.92	182.17	NE
OCU683_000250	IS110 family transposase		MAV_1059	16	0	0	16	0	0.9375	143	NE
OCU683_000251	IS110 family transposase		MAV_1059	9	0	0	9	0	0.8889	191.62	NE
OCU683_000252	SDR family oxidoreductase		MAV_5078	15	0	0	15	0	1	109.07	NE
OCU683_000253	AMP-binding protein		MAV_5076	29	0	0	29	0	0.9655	127.11	NE
OCU683_000254	integrase core domain-containing protein			7	0	0	7	0	1	205.29	NE	ambiguous
OCU683_000255	hypothetical protein			6	0	0	6	0	0.8333	86	NE
OCU683_000256	tyrosine-type recombinase/integrase			29	0	0	29	0	0.9655	140.96	NE
OCU683_000257	tyrosine-type recombinase/integrase		MAV_3746	15	0	0	15	0	1	215.87	NE	ambiguous
OCU683_000258	IS3 family transposase			16	0	0	16	0	0.8125	332.31	NE	low-confidence
OCU683_000259	SCP2 sterol-binding domain-containing protein		MAV_5099	9	0	0	9	0	0.7778	80.86	NE
OCU683_000260	acyl-CoA synthetase		MAV_5098	35	0	0	35	0	0.9714	76.53	NE
OCU683_000261	cytochrome P450		MAV_5097	18	0	0	18	0	0.9444	76.82	NE
OCU683_000262	IS110 family transposase		MAV_1059	25	0	0	25	0	0.88	174.09	NE
OCU683_000263	coniferyl-alcohol dehydrogenase		MAV_5096	9	0	0	9	0	0.7778	48.14	NE
OCU683_000264	aldehyde dehydrogenase family protein		MAV_5095	35	0	0	35	0	0.7429	66.81	NE
OCU683_000265	ferredoxin		MAV_5094	3	0	0	3	0	1	65.33	NE
OCU683_000266	phosphotransferase family protein		MAV_5075	19	0	0	19	0	0.8947	44.29	NE
OCU683_000267	acyl-CoA dehydrogenase family protein		MAV_2590	28	0	1	27	0	0.7857	45.73	NE
OCU683_000268	TetR/AcrR family transcriptional regulator		MAV_5066	17	0	0	17	0	1	110.59	NE
OCU683_000269	IS3 family transposase		MAV_5093	12	0	0	12	0	1	94.42	NE
OCU683_000270	TetR/AcrR family transcriptional regulator			2	0	0	2	0	1	42.5	NE
OCU683_000271	IS21-like element helper ATPase IstB		MAV_3532	9	0	0	9	0	1	123	NE
OCU683_000272	IS21 family transposase			21	0	0	21	0	0.9524	173.15	NE
OCU683_000273	acyl-CoA dehydrogenase family protein		MAV_5070	27	0	0	27	0	0.963	79.96	NE
OCU683_000274	acetyl-CoA C-acetyltransferase		MAV_5069	13	0	0	13	0	0.8462	82.09	NE
OCU683_000275	TetR/AcrR family transcriptional regulator		MAV_5066	17	0	0	17	0	0.8235	54.14	NE
OCU683_000276	ABC transporter ATP-binding protein		MAV_4504	11	0	0	11	0	0.9091	111	NE
OCU683_000277	TetR/AcrR family transcriptional regulator		MAV_1733	15	0	0	15	0	1	220.93	NE	ambiguous
OCU683_000278	CoA ester lyase		MAV_5074	16	0	0	16	0	0.9375	68.27	NE
OCU683_000279	MaoC family dehydratase		MAV_4957	30	0	0	30	0	0.7667	38.65	NE
OCU683_000280	PaaI family thioesterase			7	0	0	7	0	1	65.43	NE
OCU683_000281	TetR/AcrR family transcriptional regulator		MAV_3916	7	0	0	7	0	1	34.71	NE
OCU683_000282	MFS transporter		MAV_1387	23	0	0	23	0	0.8261	77.95	NE
OCU683_000283	maleylpyruvate isomerase family mycothiol-dependent enzyme			12	0	0	12	0	0.6667	55.12	NE
OCU683_000284	SulP family inorganic anion transporter			2	0	0	2	0	1	92	NE
OCU683_000285	LLM class F420-dependent oxidoreductase		MAV_0122	7	0	0	7	0	1	87.14	NE
OCU683_000286	2-hydroxyacid dehydrogenase		MAV_0123	9	0	0	9	0	1	146.89	NE
OCU683_000287	ATP-binding protein		MAV_0124	5	0	0	5	0	1	104.6	NE
OCU683_000288	wax ester/triacylglycerol synthase family O-acyltransferase		MAV_0126	9	0	0	3	6	1	348	GA
OCU683_000289	phosphate signaling complex protein PhoU	phoU	MAV_0768	2	0	0	0	2	1	375	GA
OCU683_000290	MFS transporter		MAV_4627	20	0	0	0	20	1	366.9	GA
OCU683_000291	hemerythrin domain-containing protein		MAV_0129	5	0	0	5	0	1	291.4	NE	low-confidence
OCU683_000292	cyclopropane mycolic acid synthase family methyltransferase		MAV_0130	11	0	0	11	0	1	203.09	NE
OCU683_000293	VOC family protein		MAV_0132	6	0	0	6	0	0.8333	36.6	NE
OCU683_000294	YdeI/OmpD-associated family protein		MAV_0133	2	0	0	2	0	1	20.5	NE
OCU683_000295	hypothetical protein		MAV_0134	9	0	0	9	0	1	74.89	NE
OCU683_000296	PadR family transcriptional regulator		MAV_0135	6	0	0	6	0	1	63.17	NE
OCU683_000297	nuclear transport factor 2 family protein		MAV_0136	3	0	0	3	0	1	98	NE
OCU683_000298	LLM class F420-dependent oxidoreductase		MAV_0137	18	0	0	18	0	0.7778	62.71	NE
OCU683_000299	MFS transporter		MAV_0138	8	0	0	8	0	0.875	64.57	NE
OCU683_000300	hypothetical protein		MAV_0139	2	0	0	2	0	1	378.5	NE	low-confidence
OCU683_000301	ABC transporter ATP-binding protein		MAV_0140	4	0	0	4	0	0	0	NE	low-confidence
OCU683_000302	aliphatic sulfonate ABC transporter substrate-binding protein		MAV_0141	10	0	0	10	0	0.8	60.38	NE
OCU683_000303	ABC transporter permease		MAV_0143	6	0	0	6	0	0.8333	21.4	NE
OCU683_000304	NAD(P)/FAD-dependent oxidoreductase		MAV_0142	4	0	0	4	0	1	33	NE
OCU683_000305	GNAT family N-acetyltransferase		MAV_0144	12	0	0	12	0	0.5833	45.29	NE
OCU683_000306	acyl-CoA dehydrogenase family protein		MAV_0145	10	0	0	10	0	1	92.7	NE
OCU683_000307	TetR/AcrR family transcriptional regulator		MAV_0146	7	0	0	7	0	0.8571	222.33	NE
OCU683_000308	HAMP domain-containing sensor histidine kinase		MAV_0147	9	3	0	6	0	0.6667	126.5	NE
OCU683_000309	enoyl-CoA hydratase/isomerase family protein		MAV_0148	4	0	0	0	4	1	103	GA	low-confidence
OCU683_000310	TetR family transcriptional regulator C-terminal domain-containing protein		MAV_0149	4	0	0	0	4	0.75	120.33	GA	low-confidence
OCU683_000311	VOC family protein		MAV_0150	13	0	0	0	13	1	328.54	GA
OCU683_000312	PE domain-containing protein		MAV_0151	3	0	0	0	3	1	875.67	GA
OCU683_000313	PPE family protein			11	0	0	0	11	1	468.36	GA
OCU683_000314	WXG100 family type VII secretion target		MAV_0153	5	0	0	0	5	1	475.8	GA
OCU683_000315	WXG100 family type VII secretion target		MAV_0154	1	0	0	0	1	1	685	GA
OCU683_000316	ESX secretion-associated protein EspG		MAV_0155	6	0	0	6	0	1	139.83	NE
OCU683_000317	MinD/ParA family protein		MAV_0156	18	0	0	18	0	0.9444	147.47	NE
OCU683_000318	type VII secretion integral membrane protein EccD	eccD	MAV_0157	9	0	0	9	0	1	207.56	NE	ambiguous
OCU683_000319	type VII secretion system ESX-2 serine protease mycosin MycP2	mycP2	MAV_0158	11	0	0	11	0	0.6364	190	NE
OCU683_000320	type VII secretion protein EccE	eccE	MAV_0159	10	0	0	10	0	1	184.1	NE
OCU683_000321	type VII secretion system ESX-2 AAA family ATPase EccA2	eccA2	MAV_0160	14	0	0	14	0	1	107.21	NE
OCU683_000322	nitroreductase family deazaflavin-dependent oxidoreductase		MAV_0161	4	0	0	4	0	1	58.75	NE
OCU683_000323	nucleoside-diphosphate sugar epimerase			4	0	0	4	0	0.75	51.67	NE
OCU683_000324	IS1634 family transposase			21	0	0	21	0	0.9524	289.7	NE	low-confidence
OCU683_000325	SDR family oxidoreductase			2	0	0	2	0	0	0	NE	low-confidence
OCU683_000326	RNA polymerase sigma factor SigI	sigI	MAV_0164	4	0	0	4	0	1	70	NE
OCU683_000327	MinD/ParA family protein		MAV_0163	5	0	0	5	0	1	266.8	NE	low-confidence
OCU683_000328	glutamate synthase large subunit	gltB	MAV_0166	43	43	0	0	0	0.0233	2	ES
OCU683_000329	glutamate synthase subunit beta		MAV_0167	8	7	0	1	0	0.125	79	ES	low-confidence
OCU683_000330	LLM class F420-dependent oxidoreductase		MAV_0169	10	0	0	10	0	0.9	146.33	NE
OCU683_000331	hypothetical protein			4	0	0	4	0	1	420.25	NE	low-confidence
OCU683_000332	PHP domain-containing protein		MAV_0171	8	0	0	8	0	0.875	154.71	NE
OCU683_000333	DNA polymerase IV	dinB	MAV_0172	8	0	0	8	0	1	252.88	NE	ambiguous
OCU683_000334	TetR/AcrR family transcriptional regulator		MAV_0173	6	0	0	6	0	1	178.5	NE
OCU683_000335	flavin-containing monooxygenase		MAV_0175	22	0	0	22	0	0.8636	242.68	NE	ambiguous
OCU683_000336	ribonuclease E activity regulator RraA	rraA	MAV_0174	2	0	0	2	0	1	27.5	NE
OCU683_000337	nucleoid-structuring protein H-NS		MAV_0176	N/A	N/A	N/A	N/A	N/A	N/A	N/A	N/A	N/A
OCU683_000338	copper resistance protein CopC		MAV_0177	2	0	0	2	0	1	46	NE
OCU683_000339	YcnI family protein		MAV_0178	1	0	0	1	0	1	22	NE
OCU683_000340	DUF6474 family protein		MAV_0179	1	0	0	1	0	1	9	NE	low-confidence
OCU683_000341	helix-turn-helix transcriptional regulator		MAV_0180	5	0	0	5	0	1	389.2	NE	low-confidence
OCU683_000342	peptidase		MAV_0181	3	0	0	3	0	1	70.67	NE
OCU683_000343	superoxide dismutase		MAV_0182	9	0	0	9	0	1	45.44	NE
OCU683_000344	hypothetical protein		MAV_0183	3	0	0	3	0	1	423.67	NE	low-confidence
OCU683_000345	DUF4328 domain-containing protein		MAV_0184	10	0	0	10	0	0.8	123.38	NE
OCU683_000346	glycerophosphodiester phosphodiesterase		MAV_0186	8	0	0	8	0	0.875	275.43	NE	ambiguous
OCU683_000347	LCP family protein		MAV_0185	6	0	0	6	0	0.8333	225	NE
OCU683_000348	DUF2470 domain-containing protein		MAV_0187	4	0	0	4	0	0.75	385	NE	low-confidence
OCU683_000349	prephenate dehydratase	pheA	MAV_0188	5	0	0	5	0	0.4	6.5	NE	low-confidence
OCU683_000350	histidine phosphatase family protein		MAV_0189	5	0	0	5	0	1	186.8	NE
OCU683_000351	hypothetical protein		MAV_0190	1	0	0	0	1	1	1017	GA
OCU683_000352	metallopeptidase family protein		MAV_0191	3	0	0	0	3	1	455.67	GA
OCU683_000353	septum formation family protein		MAV_0192	5	0	0	0	5	1	386.2	GA
OCU683_000354	serine--tRNA ligase	serS	MAV_0194	11	10	0	1	0	0.0909	62	ES	ambiguous
OCU683_000355	helix-turn-helix transcriptional regulator			5	0	0	5	0	0.8	99.5	NE
OCU683_000356	class I SAM-dependent methyltransferase		MAV_0196	6	0	0	6	0	0.6667	170.75	NE
OCU683_000357	DUF2834 domain-containing protein		MAV_0195	10	0	0	10	0	0.9	250.44	NE	ambiguous
OCU683_000358	TetR/AcrR family transcriptional regulator		MAV_0197	5	0	0	5	0	0.8	32.75	NE
OCU683_000359	phytoene desaturase family protein		MAV_0198	14	0	0	14	0	1	89.86	NE
OCU683_000360	hypothetical protein		MAV_0199	5	0	0	5	0	0.8	33.5	NE
OCU683_000361	Rieske 2Fe-2S domain-containing protein		MAV_0200	21	0	0	21	0	0.8095	46.71	NE
OCU683_000362	lysophospholipid acyltransferase family protein		MAV_0202	8	0	0	6	2	1	283.5	NE	low-confidence
OCU683_000363	lysophospholipid acyltransferase family protein		MAV_0203	10	0	0	0	10	0.9	287.33	GA
OCU683_000364	lysophospholipid acyltransferase family protein		MAV_0204	8	0	0	0	8	1	376.62	GA
OCU683_000365	Cof-type HAD-IIB family hydrolase		MAV_0205	4	0	0	0	4	1	244	GA
OCU683_000366	N-acetylmuramoyl-L-alanine amidase		MAV_0206	23	0	0	0	23	0.9565	277.27	GA
OCU683_000367	PirG		MAV_0207	6	0	0	0	6	0.8333	323.2	GA
OCU683_000368	UDP-galactopyranose mutase	glf	MAV_0208	28	28	0	0	0	0	0	ES
OCU683_000369	glycosyltransferase		MAV_0209	18	18	0	0	0	0	0	ES
OCU683_000370	phosphatase PAP2 family protein		MAV_0210	1	0	1	0	0	1	6	GD
OCU683_000371	decaprenyl-phosphate phosphoribosyltransferase		MAV_0211	13	0	13	0	0	0.0769	2	GD	ambiguous
OCU683_000372	terminal beta-(1->2)-arabinofuranosyltransferase	aftB	MAV_0212	25	0	24	1	0	0.2	20	GD
OCU683_000373	diacylglycerol acyltransferase/mycolyltransferase Ag85A	ag85A	MAV_0214	14	0	12	1	1	0.8571	51.75	GD	low-confidence
OCU683_000374	alpha/beta hydrolase family protein		MAV_0215	12	0	0	0	12	1	457.67	GA
OCU683_000375	cutinase family protein		MAV_0216	6	0	0	0	6	1	78.67	GA	low-confidence
OCU683_000376	long-chain-fatty-acid--AMP ligase FadD32	fadD32	MAV_0217	21	4	17	0	0	0.0952	5	GD	ambiguous
OCU683_000377	polyketide synthase Pks13	pks13	MAV_0218	52	50	0	2	0	0.0577	69.67	ES	ambiguous
OCU683_000378	acyl-CoA carboxylase subunit beta		MAV_0220	16	15	0	1	0	0.0625	2	ES
OCU683_000379	class I SAM-dependent methyltransferase		MAV_0219	9	0	0	9	0	0.8889	148.62	NE
OCU683_000380	helix-turn-helix domain-containing protein		MAV_0221	11	0	0	11	0	1	163.82	NE
OCU683_000381	acyl-CoA dehydrogenase family protein		MAV_0222	17	0	0	17	0	0.8824	266.13	NE	ambiguous
OCU683_000382	hypothetical protein		MAV_0223	4	0	0	4	0	1	154.5	NE
OCU683_000383	arabinosyltransferase EmbB	embB	MAV_0229	33	27	0	6	0	0.1212	8.5	ES
OCU683_000384	arabinosyltransferase domain-containing protein		MAV_0225	30	22	7	1	0	0.1333	11.5	ES
OCU683_000385	BTAD domain-containing putative transcriptional regulator		MAV_0226	7	0	0	7	0	1	355.86	NE	low-confidence
OCU683_000386	maleylpyruvate isomerase family mycothiol-dependent enzyme		MAV_0227	2	0	0	2	0	1	24	NE
OCU683_000387	hypothetical protein		MAV_0228	2	0	0	2	0	1	111.5	NE
OCU683_000388	arabinosyltransferase domain-containing protein		MAV_0229	21	18	0	1	2	0.1905	252.25	ES	low-confidence
OCU683_000389	galactan 5-O-arabinofuranosyltransferase		MAV_0230	23	20	0	2	1	0.1304	72.67	ES	low-confidence
OCU683_000390	decaprenylphospho-beta-D-erythro-pentofuranosid-2-ulose 2-reductase		MAV_0231	10	10	0	0	0	0.1	2	ES
OCU683_000391	FAD-binding protein		MAV_0232	13	13	0	0	0	0.0769	3	ES
OCU683_000392	GtrA family protein		MAV_0233	5	0	0	5	0	0.8	24.25	NE
OCU683_000393	GreA/GreB family elongation factor		MAV_0234	3	0	0	3	0	1	199.33	NE
OCU683_000394	TauD/TfdA dioxygenase family protein			11	0	0	11	0	0.9091	120.4	NE
OCU683_000395	ABC transporter permease		MAV_0236	12	11	0	1	0	0.1667	18	ES
OCU683_000396	glycosyltransferase family 2 protein		MAV_0237	9	9	0	0	0	0	0	ES
OCU683_000397	ABC transporter ATP-binding protein		MAV_0238	9	9	0	0	0	0	0	ES
OCU683_000398	bacterial proteasome activator family protein		MAV_0239	2	2	0	0	0	0	0	ES
OCU683_000399	DUF6541 family protein			33	0	0	33	0	0.9697	263.25	NE	ambiguous
OCU683_000400	cysteine desulfurase-like protein		MAV_0241	10	0	0	10	0	0.9	20.33	NE
OCU683_000401	NAD(P)H-quinone oxidoreductase		MAV_0242	7	0	0	7	0	0.8571	48.83	NE
OCU683_000403	hypothetical protein		MAV_0244	8	0	0	8	0	0.625	49.8	NE
OCU683_000404	hypothetical protein		MAV_0245	4	0	0	4	0	1	164	NE
OCU683_000405	lipase LipE	lipE	MAV_0246	12	0	0	12	0	0.9167	130	NE
OCU683_000406	crotonase/enoyl-CoA hydratase family protein		MAV_0247	9	0	0	9	0	1	224.89	NE	ambiguous
OCU683_000407	TIGR03086 family metal-binding protein		MAV_0248	3	0	0	3	0	1	54.33	NE
OCU683_000408	DUF4334 domain-containing protein		MAV_0249	7	0	0	7	0	1	451.14	NE	low-confidence
OCU683_000409	histidinol-phosphate transaminase	hisC	MAV_0250	10	0	0	10	0	0.8	351.75	NE	low-confidence
OCU683_000412	hypothetical protein			9	0	0	9	0	1	126.67	NE
OCU683_000413	phosphotransferase family protein		MAV_0300	11	0	0	11	0	1	148.45	NE
OCU683_000414	class I SAM-dependent methyltransferase		MAV_0301	7	0	0	7	0	0.7143	149.4	NE
OCU683_000415	hypothetical protein		MAV_0302	4	0	0	4	0	0.75	196	NE
OCU683_000416	DUF6131 family protein		MAV_0303	4	0	0	4	0	1	119.75	NE
OCU683_000417	two-component system response regulator TcrX	tcrX	MAV_0304	9	0	0	9	0	1	203.89	NE	ambiguous
OCU683_000418	HAMP domain-containing sensor histidine kinase		MAV_0305	9	0	0	9	0	0.2222	63.5	NE	ambiguous
OCU683_000419	lipoprotein LpqH		MAV_0306	2	0	0	2	0	1	200.5	NE
OCU683_000420	alkyl sulfatase dimerization domain-containing protein		MAV_0307	24	0	0	24	0	0.75	125	NE
OCU683_000421	NADPH:quinone oxidoreductase family protein		MAV_0308	9	0	0	9	0	0.8889	63.88	NE
OCU683_000422	TetR/AcrR family transcriptional regulator		MAV_0309	5	0	0	5	0	1	25.4	NE
OCU683_000423	acyl-CoA dehydrogenase family protein		MAV_5173	9	0	0	9	0	0.6667	59.83	NE
OCU683_000424	glucose 1-dehydrogenase		MAV_0311	6	0	0	6	0	0.8333	79.2	NE
OCU683_000425	phosphotransferase family protein		MAV_0312	11	0	0	11	0	0.9091	127.5	NE
OCU683_000426	methyltransferase domain-containing protein		MAV_0313	5	0	0	5	0	1	92.8	NE
OCU683_000427	histidine phosphatase family protein		MAV_0314	3	0	0	3	0	1	192.33	NE
OCU683_000428	phosphotransferase family protein		MAV_0316	11	0	0	11	0	1	109.64	NE
OCU683_000429	lipopolysaccharide assembly LapA domain-containing protein		MAV_0315	1	0	0	1	0	1	18	NE
OCU683_000430	ABC transporter substrate-binding protein			9	0	0	9	0	0.6667	78.67	NE
OCU683_000431	ATP-binding cassette domain-containing protein		MAV_0318	5	0	0	5	0	0.6	58.33	NE
OCU683_000432	ABC transporter permease		MAV_0319	5	0	0	5	0	0.8	26.75	NE
OCU683_000433	ABC transporter permease		MAV_0320	10	0	0	10	0	1	193.5	NE
OCU683_000434	putative glycolipid-binding domain-containing protein		MAV_0322	7	0	0	7	0	1	237.29	NE	ambiguous
OCU683_000435	prephenate dehydrogenase		MAV_0321	3	0	0	3	0	0.3333	57	NE
OCU683_000436	tRNA adenosine deaminase-associated protein		MAV_0323	4	0	0	4	0	1	60.75	NE
OCU683_000437	nucleoside deaminase		MAV_0324	N/A	N/A	N/A	N/A	N/A	N/A	N/A	N/A	N/A
OCU683_000439	tyrosine-type recombinase/integrase		MAV_2217	23	0	0	23	0	0.8261	296.21	NE	ambiguous
OCU683_000440	helix-turn-helix transcriptional regulator			11	0	0	11	0	0.9091	248.5	NE	ambiguous
OCU683_000441	helix-turn-helix domain-containing protein			9	0	0	9	0	1	179.78	NE
OCU683_000442	hypothetical protein			5	0	0	5	0	1	99.6	NE
OCU683_000443	hypothetical protein			5	0	0	5	0	1	74.6	NE
OCU683_000444	hypothetical protein		MAV_1487	24	0	0	24	0	0.8333	205.4	NE
OCU683_000445	hypothetical protein			5	0	0	5	0	1	127.8	NE
OCU683_000446	hypothetical protein			2	0	0	2	0	1	297.5	NE	low-confidence
OCU683_000447	terminase large subunit			19	0	0	19	0	0.9474	150.17	NE
OCU683_000448	phage portal protein			21	0	0	21	0	0.8571	113.56	NE
OCU683_000449	hypothetical protein			3	0	0	3	0	1	77.33	NE
OCU683_000450	integrase core domain-containing protein			4	0	0	4	0	1	211.75	NE	ambiguous
OCU683_000451	hypothetical protein			6	0	0	6	0	1	76	NE
OCU683_000452	tyrosine-type recombinase/integrase			29	0	0	29	0	0.9655	138.57	NE
OCU683_000453	tyrosine-type recombinase/integrase		MAV_3746	15	0	0	15	0	0.9333	231.36	NE	ambiguous
OCU683_000454	IS3 family transposase			15	0	0	15	0	0.9333	130	NE
OCU683_000455	hypothetical protein			6	0	0	6	0	0.8333	104.2	NE
OCU683_000456	hypothetical protein			2	0	0	2	0	1	157	NE
OCU683_000457	phage major capsid protein			9	0	0	9	0	1	233.44	NE	ambiguous
OCU683_000458	hypothetical protein			3	0	0	3	0	0.6667	685	NE	low-confidence
OCU683_000459	glycoside hydrolase family 6 protein		MAV_0326	16	0	0	16	0	0.875	167.36	NE
OCU683_000460	CAP domain-containing protein		MAV_0327	7	0	0	7	0	0.8571	216	NE
OCU683_000461	hypothetical protein		MAV_0328	12	0	0	12	0	1	102	NE
OCU683_000462	hypothetical protein		MAV_0330	6	0	0	6	0	1	69	NE
OCU683_000463	IS21 family transposase			19	0	0	19	0	1	141.42	NE
OCU683_000464	IS21-like element ISMyma9 family helper ATPase IstB		MAV_3532	9	0	0	9	0	1	286.78	NE	low-confidence
OCU683_000465	hypothetical protein		MAV_0330	15	0	0	15	0	0.8667	196.77	NE
OCU683_000466	hypothetical protein		MAV_0330	6	0	0	6	0	1	86.33	NE
OCU683_000467	DUF4185 domain-containing protein		MAV_0331	35	0	0	35	0	0.8857	152.61	NE
OCU683_000468	hypothetical protein			5	0	0	5	0	1	108.6	NE
OCU683_000469	cellulase family glycosylhydrolase		MAV_0332	12	0	0	12	0	0.8333	114.1	NE
OCU683_000470	DUF2237 domain-containing protein		MAV_0334	4	0	0	4	0	1	47.75	NE
OCU683_000471	sulfotransferase		MAV_0335	15	0	0	15	0	0.8667	53.62	NE
OCU683_000472	MBL fold metallo-hydrolase		MAV_0336	15	0	0	15	0	0.6667	54.2	NE
OCU683_000473	VOC family protein		MAV_0337	9	0	0	9	0	0.7778	61.29	NE
OCU683_000474	LLM class flavin-dependent oxidoreductase		MAV_0338	8	0	0	8	0	0.625	104	NE
OCU683_000475	GntR family transcriptional regulator		MAV_0339	N/A	N/A	N/A	N/A	N/A	N/A	N/A	N/A	N/A
OCU683_000476	LLM class flavin-dependent oxidoreductase		MAV_0340	16	0	0	16	0	0.9375	90	NE
OCU683_000477	CoA transferase		MAV_0341	11	0	0	11	0	0.8182	54.33	NE
OCU683_000478	CoA ester lyase		MAV_0343	11	0	0	11	0	0.4545	11.8	NE	low-confidence
OCU683_000479	pyruvate carboxylase		MAV_0342	37	0	0	37	0	0.7838	33.97	NE
OCU683_000480	bifunctional 2-methylcitrate synthase/citrate synthase		MAV_0344	16	0	0	16	0	0.9375	76.47	NE
OCU683_000481	methylisocitrate lyase	prpB	MAV_0345	11	0	0	11	0	0.9091	32.4	NE
OCU683_000482	2-methylcitrate dehydratase PrpD	prpD	MAV_0346	14	0	0	14	0	1	55.43	NE
OCU683_000483	short-chain fatty acyl-CoA regulator family protein		MAV_0348	15	0	0	15	0	0.7333	52.73	NE
OCU683_000484	ribokinase		MAV_0347	N/A	N/A	N/A	N/A	N/A	N/A	N/A	N/A	N/A
OCU683_000485	D-2-hydroxyacid dehydrogenase family protein		MAV_0349	6	0	0	6	0	0.6667	52.5	NE
OCU683_000486	TetR/AcrR family transcriptional regulator		MAV_0350	3	0	0	3	0	0.3333	57	NE
OCU683_000487	SDR family NAD(P)-dependent oxidoreductase		MAV_0351	4	0	0	4	0	1	39.25	NE
OCU683_000488	VOC family protein		MAV_0352	4	0	0	4	0	1	26.25	NE
OCU683_000489	dihydrodipicolinate reductase		MAV_0353	12	0	0	12	0	0.8333	30.7	NE
OCU683_000490	SDR family oxidoreductase		MAV_0354	7	0	0	7	0	0.8571	76	NE
OCU683_000491	wax ester/triacylglycerol synthase family O-acyltransferase		MAV_0355	12	0	0	12	0	0.8333	130.4	NE
OCU683_000492	NUDIX domain-containing protein		MAV_0356	3	0	0	3	0	0.6667	55.5	NE
OCU683_000493	haloalkane dehalogenase		MAV_0357	8	0	0	8	0	0.75	113.67	NE
OCU683_000494	cytochrome P450		MAV_0358	11	0	0	11	0	0.8182	43.78	NE
OCU683_000495	hypothetical protein		MAV_0359	6	0	0	6	0	1	98.67	NE
OCU683_000496	hypothetical protein		MAV_0361	2	0	0	2	0	0.5	51	NE
OCU683_000497	ATP-dependent DNA ligase		MAV_0360	13	0	0	13	0	0.7692	111.4	NE
OCU683_000498	non-homologous end-joining DNA ligase	ligD	MAV_0362	12	0	0	12	0	0.9167	197.91	NE
OCU683_000499	tyrosine-type recombinase/integrase		MAV_3070	17	0	0	17	0	0.8235	109.29	NE
OCU683_000500	AAA family ATPase			20	0	0	20	0	0.85	161.06	NE
OCU683_000501	hypothetical protein			4	0	0	4	0	1	190	NE
OCU683_000502	hypothetical protein			7	0	0	7	0	1	94.29	NE
OCU683_000503	hypothetical protein			N/A	N/A	N/A	N/A	N/A	N/A	N/A	N/A	N/A
OCU683_000504	helix-turn-helix domain-containing protein			7	0	0	7	0	1	106	NE
OCU683_000505	hypothetical protein		MAV_0811	11	0	0	11	0	1	144.82	NE
OCU683_000506	hypothetical protein			6	0	0	6	0	0.8333	132	NE
OCU683_000507	hypothetical protein			5	0	0	5	0	0.8	103.25	NE
OCU683_000508	hypothetical protein			3	0	0	3	0	1	192.33	NE
OCU683_000509	Bro-N domain-containing protein			4	0	0	4	0	1	87	NE
OCU683_000510	hypothetical protein			5	0	0	5	0	0.2	324	NE
OCU683_000511	hypothetical protein			6	0	0	6	0	1	206.17	NE	ambiguous
OCU683_000512	phage tail tape measure protein		MAV_0800	42	0	0	42	0	0.9286	189.67	NE
OCU683_000513	hypothetical protein		MAV_1039	7	0	0	7	0	1	299.57	NE	low-confidence
OCU683_000514	hypothetical protein			9	0	0	9	0	0.8889	110.62	NE
OCU683_000515	tyrosine-type recombinase/integrase		MAV_0779	19	0	0	19	0	1	122.89	NE
OCU683_000516	hypothetical protein			3	0	0	3	0	1	90	NE
OCU683_000517	tyrosine-type recombinase/integrase		MAV_0779	14	0	0	14	0	0.8571	120	NE
OCU683_000518	hypothetical protein			1	0	0	1	0	1	73	NE
OCU683_000519	glycoside hydrolase family 172 protein		MAV_0365	30	0	0	30	0	0.9333	113.18	NE
OCU683_000520	rhomboid-like protein		MAV_0364	10	0	0	10	0	0.9	151.56	NE
OCU683_000521	cytochrome P450		MAV_0366	17	0	0	17	0	0.9412	110.88	NE
OCU683_000522	TetR/AcrR family transcriptional regulator		MAV_0367	6	0	0	6	0	1	161.5	NE
OCU683_000523	NAD-dependent epimerase/dehydratase family protein		MAV_1849	9	0	0	9	0	0.8889	291.5	NE	ambiguous
OCU683_000524	cutinase family protein		MAV_0369	10	0	0	10	0	1	178.5	NE
OCU683_000525	hypothetical protein		MAV_0370	1	0	0	1	0	1	172	NE
OCU683_000526	dihydrodipicolinate reductase		MAV_0371	8	0	0	8	0	1	422.5	NE	low-confidence
OCU683_000527	hypothetical protein		MAV_0372	5	0	0	5	0	0.8	132.25	NE
OCU683_000528	hypothetical protein		MAV_0373	11	0	0	11	0	0.8182	98.56	NE
OCU683_000529	hypothetical protein		MAV_0374	2	0	0	2	0	1	41.5	NE
OCU683_000530	CHAT domain-containing protein		MAV_0375	12	0	0	12	0	0.6667	100.62	NE
OCU683_000531	hypothetical protein		MAV_0376	19	0	0	19	0	0.6842	32.31	NE
OCU683_000532	lipoprotein LpqH		MAV_0377	1	0	0	1	0	1	239	NE	ambiguous
OCU683_000533	hypothetical protein		MAV_0379	5	0	0	5	0	1	106.2	NE
OCU683_000534	hypothetical protein		MAV_0378	5	0	0	5	0	1	119	NE
OCU683_000537	aminotransferase class I/II-fold pyridoxal phosphate-dependent enzyme		MAV_0381	13	13	0	0	0	0	0	ES
OCU683_000538	DNA polymerase III subunits gamma/tau		MAV_0382	9	9	0	0	0	0	0	ES
OCU683_000539	class I SAM-dependent methyltransferase		MAV_0383	18	0	0	18	0	1	176.22	NE
OCU683_000540	FAD-binding oxidoreductase		MAV_0384	25	0	0	25	0	0.84	140.05	NE
OCU683_000541	SRPBCC family protein		MAV_0386	4	0	0	4	0	1	60	NE
OCU683_000542	Rv3717 family N-acetylmuramoyl-L-alanine amidase		MAV_0385	9	0	0	9	0	1	234.22	NE	ambiguous
OCU683_000543	YbaB/EbfC family nucleoid-associated protein		MAV_0387	2	0	0	2	0	1	243	NE	ambiguous
OCU683_000544	recombination mediator RecR	recR	MAV_0388	3	0	0	3	0	0.6667	154.5	NE
OCU683_000545	type 1 glutamine amidotransferase		MAV_0389	6	6	0	0	0	0	0	ES
OCU683_000546	MurT ligase domain-containing protein		MAV_0390	7	7	0	0	0	0	0	ES
OCU683_000547	DEDDh family exonuclease		MAV_0391	5	0	0	0	5	1	341.4	GA
OCU683_000548	2-isopropylmalate synthase	leuA	MAV_0392	22	22	0	0	0	0	0	ES
OCU683_000549	aspartate kinase		MAV_0393	9	7	0	2	0	0.2222	145	ES	low-confidence
OCU683_000550	aspartate-semialdehyde dehydrogenase		MAV_0394	4	0	0	4	0	0	0	NE	low-confidence
OCU683_000551	DUF4185 domain-containing protein		MAV_0395	16	0	0	16	0	0.875	134.21	NE
OCU683_000552	hypothetical protein		MAV_0396	1	0	0	1	0	1	45	NE
OCU683_000553	hypothetical protein		MAV_0397	6	0	0	6	0	1	451.67	NE	low-confidence
OCU683_000554	sensor domain-containing protein		MAV_0398	2	0	0	2	0	1	394.5	NE	low-confidence
OCU683_000555	ergothioneine biosynthesis glutamate--cysteine ligase EgtA	egtA	MAV_0399	6	0	0	6	0	1	205.17	NE	ambiguous
OCU683_000556	ergothioneine biosynthesis protein EgtB	egtB	MAV_0400	12	0	0	12	0	0.9167	166.18	NE
OCU683_000557	ergothioneine biosynthesis protein EgtC	egtC	MAV_0401	5	0	0	5	0	0.8	34.75	NE
OCU683_000558	L-histidine N(alpha)-methyltransferase	egtD	MAV_0402	10	0	0	10	0	0.7	27.43	NE
OCU683_000559	ergothioneine biosynthesis PLP-dependent enzyme EgtE	egtE	MAV_0403	6	0	0	6	0	0.6667	64.25	NE
OCU683_000560	class I SAM-dependent methyltransferase		MAV_0404	9	0	0	9	0	0.7778	37.29	NE
OCU683_000561	glutamate--cysteine ligase		MAV_0405	15	0	0	15	0	0.9333	53	NE
OCU683_000562	glycerol kinase GlpK	glpK	MAV_0406	12	0	0	12	0	0.6667	22.75	NE	ambiguous
OCU683_000563	PadR family transcriptional regulator		MAV_0407	3	0	0	3	0	0.6667	26	NE
OCU683_000564	hypothetical protein		MAV_0409	3	0	0	3	0	1	41.67	NE
OCU683_000565	RDD family protein		MAV_0408	5	0	0	5	0	0.6	16.33	NE	low-confidence
OCU683_000566	stage II sporulation protein M		MAV_0410	7	0	0	7	0	1	66.14	NE
OCU683_000567	DUF58 domain-containing protein		MAV_0411	6	0	0	6	0	0.8333	71.6	NE
OCU683_000568	AAA family ATPase		MAV_0412	5	0	0	5	0	1	252.4	NE	ambiguous
OCU683_000569	DUF4350 domain-containing protein		MAV_0413	9	0	0	9	0	0.7778	143	NE
OCU683_000570	DUF4129 domain-containing protein		MAV_0414	5	0	0	5	0	0.8	77.5	NE
OCU683_000571	hypothetical protein		MAV_0415	21	0	0	21	0	0.8571	221.06	NE
OCU683_000572	GatB/YqeY domain-containing protein		MAV_0416	6	0	0	6	0	1	156.33	NE
OCU683_000573	SelB C-terminal domain-containing protein		MAV_0417	6	0	0	6	0	0.8333	42.2	NE
OCU683_000574	L-seryl-tRNA(Sec) selenium transferase	selA	MAV_0418	5	0	0	5	0	0.4	32.5	NE	ambiguous
OCU683_000576	selenide, water dikinase SelD	selD	MAV_0420	7	0	0	7	0	1	127	NE
OCU683_000577	formate dehydrogenase	fdh	MAV_0422	39	0	0	39	0	0.9231	76.58	NE
OCU683_000578	4Fe-4S dicluster domain-containing protein		MAV_0423	5	0	0	5	0	1	177.6	NE
OCU683_000579	NrfD/PsrC family molybdoenzyme membrane anchor subunit	nrfD	MAV_0424	5	0	0	5	0	1	298.6	NE	low-confidence
OCU683_000580	LLM class F420-dependent oxidoreductase		MAV_0425	8	0	0	8	0	0.75	185.33	NE
OCU683_000581	type 1 glutamine amidotransferase domain-containing protein		MAV_0426	3	0	0	3	0	0.3333	167	NE
OCU683_000582	HemK2/MTQ2 family protein methyltransferase		MAV_0427	3	0	0	3	0	1	54.67	NE
OCU683_000583	CDGSH iron-sulfur domain-containing protein			1	0	0	1	0	0	0	NE	low-confidence
OCU683_000584	iron-containing redox enzyme family protein		MAV_0429	10	0	0	10	0	1	159.5	NE
OCU683_000585	SpoIIE family protein phosphatase		MAV_0430	15	0	0	15	0	0.8	35.08	NE
OCU683_000586	SpoIIE family protein phosphatase		MAV_0431	6	0	0	6	0	0.3333	13	NE	low-confidence
OCU683_000587	anti-sigma regulatory factor		MAV_0432	4	0	0	4	0	1	42.75	NE
OCU683_000588	STAS domain-containing protein		MAV_0433	3	0	0	3	0	0.6667	49	NE
OCU683_000589	STAS domain-containing protein		MAV_0434	11	0	0	11	0	0.9091	350.5	NE	low-confidence
OCU683_000590	anti-sigma factor antagonist		MAV_0435	2	0	0	2	0	1	146	NE
OCU683_000591	DUF6328 family protein		MAV_0436	3	0	0	3	0	1	91	NE
OCU683_000592	HAD family hydrolase		MAV_0437	4	0	0	4	0	0.75	309.67	NE	ambiguous
OCU683_000593	hypothetical protein		MAV_0438	2	0	0	2	0	0.5	174	NE
OCU683_000594	DUF4193 domain-containing protein		MAV_3591	3	0	0	3	0	1	118.33	NE
OCU683_000595	restriction endonuclease		MAV_0440	2	0	0	2	0	1	222	NE	ambiguous
OCU683_000596	GAF and ANTAR domain-containing protein		MAV_0441	6	0	0	6	0	1	264.17	NE	low-confidence
OCU683_000597	TIGR03086 family metal-binding protein		MAV_0442	2	0	0	2	0	1	152.5	NE
OCU683_000599	PLP-dependent cysteine synthase family protein		MAV_0444	11	0	0	11	0	0.8182	189.67	NE
OCU683_000600	metallophosphoesterase		MAV_0445	7	0	0	7	0	1	125.71	NE
OCU683_000601	transglycosylase/D,D-transpeptidase PonA2	ponA2	MAV_0446	24	0	0	24	0	1	234.54	NE	ambiguous
OCU683_000602	WhiB family transcriptional regulator		MAV_0447	2	0	0	2	0	1	385	NE	low-confidence
OCU683_000603	ArsA family ATPase		MAV_0448	9	0	0	9	0	0.4444	14	NE	low-confidence
OCU683_000604	ArsA family ATPase		MAV_0449	10	0	0	10	0	0.5	24.8	NE	ambiguous
OCU683_000605	DUF4177 domain-containing protein		MAV_0450	3	0	0	3	0	1	169.33	NE
OCU683_000606	RidA family protein		MAV_0451	2	0	0	2	0	1	374.5	NE	low-confidence
OCU683_000607	MBL fold metallo-hydrolase		MAV_0452	5	0	0	5	0	1	280.2	NE	low-confidence
OCU683_000608	cAMP-activated global transcriptional regulator CRP	crp	MAV_0453	2	0	0	2	0	1	103.5	NE
OCU683_000609	hypothetical protein		MAV_0454	5	0	0	5	0	1	204.6	NE	ambiguous
OCU683_000610	endonuclease III	nth	MAV_0455	6	0	0	6	0	1	72.67	NE
OCU683_000611	redoxin domain-containing protein		MAV_0456	5	0	0	5	0	0.6	38.33	NE
OCU683_000612	CoA pyrophosphatase		MAV_0457	2	0	0	2	0	1	48	NE
OCU683_000613	acid resistance serine protease MarP	marP	MAV_0459	5	0	0	5	0	0.8	96.5	NE
OCU683_000614	alpha/beta fold hydrolase		MAV_0458	10	0	0	10	0	0.8	29.25	NE
OCU683_000615	phage holin family protein		MAV_0460	3	0	0	3	0	0.3333	282	NE
OCU683_000616	serine protease		MAV_0461	3	0	0	3	0	0.6667	208.5	NE
OCU683_000617	acetate--CoA ligase	acs	MAV_0462	26	0	0	26	0	0.9615	149.84	NE
OCU683_000618	DUF4232 domain-containing protein		MAV_0463	4	0	0	4	0	1	84.25	NE
OCU683_000619	ABC transporter substrate-binding protein		MAV_0464	16	0	0	16	0	0.6875	43.09	NE
OCU683_000620	ABC transporter permease		MAV_0465	13	0	0	13	0	0.6923	71.78	NE
OCU683_000621	ABC transporter permease		MAV_0466	8	0	0	8	0	0.875	46.29	NE
OCU683_000622	dipeptide ABC transporter ATP-binding protein		MAV_0467	11	0	0	11	0	0.7273	132.25	NE
OCU683_000623	oxidoreductase		MAV_0468	3	0	0	3	0	1	33.67	NE
OCU683_000624	HAD-IB family hydrolase		MAV_0469	13	0	0	13	0	0.9231	223.75	NE	ambiguous
OCU683_000625	septum site-determining protein Ssd	ssd	MAV_0470	1	0	0	1	0	1	499	NE	low-confidence
OCU683_000626	TadA family conjugal transfer-associated ATPase		MAV_0471	3	0	0	3	0	0.3333	23	NE	low-confidence
OCU683_000627	type II secretion system F family protein		MAV_0509	3	0	0	3	0	1	81	NE
OCU683_000628	type II secretion system F family protein		MAV_0510	3	0	0	3	0	1	30	NE
OCU683_000629	DUF4244 domain-containing protein		MAV_0511	5	0	0	5	0	1	126.6	NE
OCU683_000630	TadE family type IV pilus minor pilin		MAV_0512	2	0	0	2	0	1	36	NE
OCU683_000631	Rv3654c family TadE-like protein		MAV_0514	2	0	0	2	0	1	66.5	NE
OCU683_000632	PAS domain-containing protein		MAV_0513	4	0	0	4	0	1	108.75	NE
OCU683_000633	DEAD/DEAH box helicase		MAV_0515	19	0	0	19	0	0.8421	122.94	NE
OCU683_000634	cold shock protein CspA	cspA	MAV_0516	3	0	0	3	0	1	68.67	NE
OCU683_000635	hypothetical protein		MAV_0517	3	0	0	3	0	1	310.33	NE	low-confidence
OCU683_000636	type I DNA topoisomerase	topA	MAV_0519	37	34	0	3	0	0.0541	141	ES	ambiguous
OCU683_000637	adenylate/guanylate cyclase domain-containing protein		MAV_0518	12	0	0	12	0	0.9167	113.55	NE
OCU683_000638	DNA polymerase III subunit delta'		MAV_0520	5	0	0	5	0	0.6	82.33	NE
OCU683_000640	hypothetical protein		MAV_0522	17	0	17	0	0	0.1765	6.67	GD	ambiguous
OCU683_000641	NAD-dependent epimerase/dehydratase family protein		MAV_0524	13	0	12	1	0	0.0769	100	GD
OCU683_000642	DUF2304 domain-containing protein		MAV_0523	8	0	0	8	0	1	175	NE
OCU683_000643	glycosyltransferase family 2 protein		MAV_0525	7	0	0	7	0	1	89.14	NE
OCU683_000644	hypothetical protein		MAV_0526	10	0	0	10	0	0.7	49.29	NE
OCU683_000645	DUF475 domain-containing protein		MAV_0528	11	0	0	11	0	1	258.55	NE	ambiguous
OCU683_000646	inorganic diphosphatase		MAV_0527	7	0	0	7	0	0.1429	201	NE
OCU683_000647	D-alanyl-D-alanine carboxypeptidase/D-alanyl-D-alanine-endopeptidase	carboxypeptidase	MAV_0529	4	0	0	4	0	0.75	30.33	NE
OCU683_000648	zinc-dependent metalloprotease		MAV_0530	10	0	0	10	0	1	106.7	NE
OCU683_000649	tRNA lysidine(34) synthetase TilS	tilS	MAV_0531	4	0	0	4	0	0.5	15.5	NE	low-confidence
OCU683_000650	hypoxanthine phosphoribosyltransferase	hpt	MAV_0532	12	0	0	12	0	0.9167	148.36	NE
OCU683_000651	SIMPL domain-containing protein		MAV_0533	4	0	0	4	0	0.75	326.67	NE	ambiguous
OCU683_000652	PE family protein		MAV_0534	3	0	0	3	0	1	64.67	NE
OCU683_000653	PPE family protein		MAV_0535	8	0	0	8	0	0.75	165.83	NE
OCU683_000654	DUF222 domain-containing protein		MAV_0536	11	0	0	11	0	1	53.36	NE
OCU683_000655	zinc-binding dehydrogenase		MAV_0537	7	0	0	7	0	0.7143	52.8	NE
OCU683_000656	LLM class flavin-dependent oxidoreductase		MAV_0538	15	0	0	15	0	0.8	46.83	NE
OCU683_000657	alpha/beta hydrolase		MAV_0539	15	0	0	15	0	0.9333	117.93	NE
OCU683_000658	VOC family protein		MAV_0540	8	0	0	8	0	0.875	301.29	NE	low-confidence
OCU683_000659	ATP-dependent zinc metalloprotease FtsH	ftsH	MAV_0542	27	0	0	27	0	0.9259	73.36	NE
OCU683_000660	GTP cyclohydrolase I FolE	folE	MAV_0543	6	0	0	6	0	0.1667	42	NE	low-confidence
OCU683_000661	dihydropteroate synthase	folP	MAV_0544	3	0	0	3	0	0	0	NE	low-confidence
OCU683_000662	dihydroneopterin aldolase	folB	MAV_0545	3	0	0	3	0	0.3333	79	NE
OCU683_000663	2-amino-4-hydroxy-6-hydroxymethyldihydropteridine diphosphokinase	folK	MAV_0546	3	0	0	3	0	0.6667	3	NE	low-confidence
OCU683_000664	DUF3180 domain-containing protein		MAV_0548	5	0	0	5	0	1	277.8	NE	low-confidence
OCU683_000665	DUF6779 domain-containing protein		MAV_0549	10	0	0	10	0	1	71.1	NE
OCU683_000666	DUF2520 domain-containing protein		MAV_0550	3	0	0	3	0	1	65.67	NE
OCU683_000667	pantoate--beta-alanine ligase	panC	MAV_0551	8	7	0	1	0	0.125	49	ES	ambiguous
OCU683_000668	aspartate 1-decarboxylase	panD	MAV_0552	7	0	0	7	0	0.4286	16	NE	low-confidence
OCU683_000669	type III pantothenate kinase		MAV_0553	4	0	0	4	0	1	53	NE
OCU683_000670	lysine--tRNA ligase	lysS	MAV_0554	22	21	0	1	0	0.0455	133	ES	ambiguous
OCU683_000671	histone-like nucleoid-structuring protein Lsr2	lsr2	MAV_0555	2	0	0	2	0	1	93.5	NE
OCU683_000672	ATP-dependent protease ATP-binding subunit ClpC	clpC1	MAV_0556	20	19	0	1	0	0.1	92.5	ES	low-confidence
OCU683_000673	CbtB domain-containing protein		MAV_0557	1	0	0	1	0	1	321	NE	low-confidence
OCU683_000674	CbtA family protein		MAV_0558	7	0	0	7	0	0.8571	87	NE
OCU683_000675	histidine phosphatase family protein		MAV_0559	5	0	0	5	0	0.2	15	NE	low-confidence
OCU683_000676	IS1634 family transposase			21	0	0	21	0	0.9524	276.2	NE	low-confidence
OCU683_000677	histidine phosphatase family protein			1	0	0	1	0	1	5	NE	low-confidence
OCU683_000678	carotenoid oxygenase family protein			26	0	0	26	0	0.9615	66.52	NE
OCU683_000679	serine hydrolase		MAV_0561	13	0	0	13	0	0.4615	11.83	NE	low-confidence
OCU683_000680	mycobilin-forming heme oxygenase MhuD	mhuD	MAV_0562	2	0	0	2	0	1	121	NE
OCU683_000681	alpha/beta hydrolase		MAV_0564	8	0	0	8	0	0.875	89.57	NE
OCU683_000682	A/G-specific adenine glycosylase		MAV_0563	10	0	0	10	0	0.8	28	NE
OCU683_000683	carbonic anhydrase		MAV_0565	5	0	0	5	0	0.6	22	NE	ambiguous
OCU683_000684	hypothetical protein		MAV_0566	6	6	0	0	0	0	0	ES
OCU683_000685	DNA integrity scanning diadenylate cyclase DisA	disA	MAV_0567	7	1	0	0	6	0.7143	326.8	GA
OCU683_000686	DNA repair protein RadA	radA	MAV_0568	4	0	0	0	4	1	843.75	GA
OCU683_000687	hypothetical protein		MAV_0569	2	0	0	0	2	1	212.5	GA
OCU683_000688	RNA polymerase-binding transcription factor CarD	carD	MAV_0570	6	6	0	0	0	0	0	ES
OCU683_000689	2-C-methyl-D-erythritol 4-phosphate cytidylyltransferase	ispD	MAV_0571	2	2	0	0	0	0	0	ES
OCU683_000690	2-C-methyl-D-erythritol 2,4-cyclodiphosphate synthase	ispF	MAV_0572	N/A	N/A	N/A	N/A	N/A	N/A	N/A	N/A	N/A
OCU683_000691	cysteine--tRNA ligase	cysS	MAV_0573	16	15	0	1	0	0.0625	30	ES
OCU683_000692	23S rRNA (guanosine(2251)-2'-O)-methyltransferase RlmB	rlmB	MAV_0574	5	0	0	5	0	0.8	17	NE	ambiguous
OCU683_000693	glycerophosphodiester phosphodiesterase		MAV_0576	9	0	0	9	0	0.8889	58.12	NE
OCU683_000694	FAD-dependent oxidoreductase		MAV_0575	10	0	0	10	0	0.9	142.44	NE
OCU683_000695	LuxR C-terminal-related transcriptional regulator		MAV_0578	14	0	0	14	0	0.8571	141.92	NE
OCU683_000696	SLC13 family permease		MAV_0577	7	0	0	7	0	1	114.29	NE
OCU683_000697	MBL fold metallo-hydrolase		MAV_0579	10	0	0	10	0	0.8	57.88	NE
OCU683_000698	5-oxoprolinase subunit PxpA	pxpA	MAV_0580	6	0	0	6	0	0.8333	58.2	NE
OCU683_000699	metal ABC transporter permease		MAV_0581	6	0	0	6	0	1	72.5	NE
OCU683_000700	metal ABC transporter ATP-binding protein		MAV_0582	5	0	0	5	0	1	210	NE	ambiguous
OCU683_000701	zinc ABC transporter substrate-binding protein		MAV_0583	9	0	0	9	0	1	144.56	NE
OCU683_000702	LacI family DNA-binding transcriptional regulator		MAV_0585	11	0	0	11	0	1	312.55	NE	low-confidence
OCU683_000703	cholesterol catabolism transcriptional regulator KstR	kstR	MAV_0584	7	0	0	7	0	1	130.86	NE
OCU683_000704	acyl-CoA dehydrogenase family protein		MAV_0587	12	0	0	12	0	0.9167	154.82	NE
OCU683_000705	TetR/AcrR family transcriptional regulator		MAV_0586	7	0	0	7	0	0.8571	112.5	NE
OCU683_000706	SDR family oxidoreductase		MAV_0588	5	0	0	5	0	1	176.4	NE
OCU683_000707	hypothetical protein		MAV_0589	5	0	0	5	0	1	512.8	NE	low-confidence
OCU683_000708	2Fe-2S iron-sulfur cluster-binding protein		MAV_0590	11	0	0	11	0	1	141.55	NE
OCU683_000709	3-hydroxy-9,10-secoandrosta-1,3,5(10)-triene-9,17-dione monooxygenase oxygenase subunit	hsaA	MAV_0591	13	0	0	13	0	0.7692	81.5	NE
OCU683_000710	4,5:9,10-diseco-3-hydroxy-5,9,17-trioxoandrosta-1(10),2-diene-4-oate hydrolase	hsaD	MAV_0592	6	0	0	6	0	0.8333	27.2	NE
OCU683_000711	iron-dependent extradiol dioxygenase HsaC	hsaC	MAV_0593	7	0	0	7	0	1	22.86	NE
OCU683_000712	3-hydroxy-9,10-secoandrosta-1,3,5(10)-triene-9,17-dione monooxygenase reductase subunit	hsaB	MAV_0594	4	0	0	4	0	1	61.5	NE
OCU683_000713	arylamine N-acetyltransferase		MAV_0595	10	0	0	10	0	0.8	95.5	NE
OCU683_000714	pyridoxal phosphate-dependent aminotransferase		MAV_0596	13	0	0	13	0	0.6923	42.56	NE
OCU683_000715	acyl-CoA dehydrogenase family protein		MAV_0597	6	0	0	6	0	0.8333	67.6	NE
OCU683_000716	acyl-CoA dehydrogenase family protein		MAV_0598	10	0	0	10	0	0.9	76.11	NE
OCU683_000717	acyl-CoA dehydrogenase family protein		MAV_0599	8	0	0	8	0	0.875	39.71	NE
OCU683_000718	3-((3aS,4S,7aS)-7a-methyl-1,5-dioxo-octahydro-1H-inden-4-yl)propanoate--CoA ligase FadD3	fadD3	MAV_0600	13	0	0	13	0	0.9231	65.67	NE
OCU683_000719	acyl-CoA dehydrogenase IpdE1	ipdE1	MAV_0601	8	0	0	8	0	0.875	183.43	NE
OCU683_000720	(5R,7aS)-5-hydroxy-7a-methyl-1-oxo-2,3,5,6,7,7a-hexahydro-1H-indene-carboxyl-CoA reductase	ipdF	MAV_0602	6	0	0	6	0	0.8333	101.2	NE
OCU683_000721	TetR family transcriptional regulator KstR2	kstR2	MAV_0603	10	0	0	10	0	0.9	159.44	NE
OCU683_000722	steroid 3-ketoacyl-CoA thiolase FadA6	fadA6	MAV_0604	8	0	0	8	0	0.625	155.2	NE
OCU683_000723	hypothetical protein			2	0	0	2	0	0.5	140	NE
OCU683_000724	SatD family protein		MAV_0606	5	2	0	3	0	0.6	122.33	NE
OCU683_000725	(3aS,4S,5R,7aS)-5-hydroxy-7a-methyl-1-oxo-octahydro-1H-indene-4-carboxyl-CoA dehydrogenase	ipdC	MAV_0607	5	0	0	5	0	1	67.2	NE
OCU683_000726	cholesterol ring-cleaving hydrolase subunit IpdB	ipdB	MAV_0608	1	0	0	1	0	1	32	NE
OCU683_000727	cholesterol ring-cleaving hydrolase subunit IpdA	ipdA	MAV_0609	13	0	0	13	0	0.7692	40.9	NE
OCU683_000728	(7aS)-7a-methyl-1,5-dioxo-2,3,5,6,7,7a-hexahydro-1H-indene-carboxyl-CoA hydrolase	echA20	MAV_0610	5	0	0	5	0	0.8	40	NE
OCU683_000729	SDR family oxidoreductase		MAV_0611	8	0	0	8	0	0.875	31.14	NE
OCU683_000730	SDR family oxidoreductase		MAV_0612	7	0	0	7	0	0.2857	98.5	NE
OCU683_000731	nitroreductase family deazaflavin-dependent oxidoreductase		MAV_0613	6	0	0	6	0	1	124	NE
OCU683_000732	hypothetical protein		MAV_0614	6	0	0	6	0	0.8333	26.8	NE
OCU683_000733	steroid 3-ketoacyl-CoA thiolase		MAV_0615	7	0	0	7	0	0.8571	153.67	NE
OCU683_000734	cytochrome P450		MAV_0616	10	0	0	10	0	0.9	72.11	NE
OCU683_000735	acyl-CoA dehydrogenase family protein		MAV_0617	11	0	0	11	0	0.7273	30.62	NE
OCU683_000736	acyl-CoA dehydrogenase FadE29	fadE29	MAV_0618	16	0	0	16	0	0.8125	23.38	NE
OCU683_000737	OB-fold domain-containing protein		MAV_0619	10	0	0	10	0	0.7	53.29	NE
OCU683_000738	MaoC family dehydratase		MAV_0620	5	0	0	5	0	0.6	32.33	NE
OCU683_000739	lipid-transfer protein		MAV_0621	14	0	0	14	0	0.7857	32.27	NE
OCU683_000740	hypothetical protein			18	0	0	18	0	0.8333	26.33	NE
OCU683_000741	MaoC/PaaZ C-terminal domain-containing protein		MAV_0623	7	0	0	7	0	0.8571	48.67	NE
OCU683_000742	3-oxosteroid 1-dehydrogenase	kstD	MAV_0624	31	0	0	31	0	0.9355	93.59	NE
OCU683_000743	2-keto-4-pentenoate hydratase		MAV_0625	6	0	0	6	0	1	132.5	NE
OCU683_000744	acetaldehyde dehydrogenase (acetylating)		MAV_0626	10	0	0	10	0	0.9	295.11	NE	low-confidence
OCU683_000745	4-hydroxy-2-oxovalerate aldolase	dmpG	MAV_0627	7	0	0	7	0	0.8571	267.17	NE	ambiguous
OCU683_000746	hypothetical protein		MAV_0628	6	0	0	6	0	0.8333	190.8	NE
OCU683_000747	hypothetical protein		MAV_0629	18	0	0	18	0	0.8333	80.67	NE
OCU683_000748	SDR family oxidoreductase		MAV_0630	12	0	0	12	0	0.5	47.5	NE
OCU683_000749	sulfotransferase		MAV_0631	20	0	0	20	0	0.9	41.56	NE
OCU683_000750	hypothetical protein		MAV_0632	3	0	0	3	0	1	71.67	NE
OCU683_000751	Rieske 2Fe-2S domain-containing protein		MAV_0633	16	0	0	16	0	1	63.38	NE
OCU683_000752	gamma carbonic anhydrase family protein		MAV_0634	4	0	0	4	0	0.75	62	NE
OCU683_000753	nuclear transport factor 2 family protein		MAV_0635	6	0	0	6	0	0.8333	214	NE
OCU683_000754	thiolase domain-containing protein		MAV_0636	15	0	0	15	0	0.6	111.89	NE
OCU683_000755	thiolase domain-containing protein		MAV_0637	9	0	0	9	0	0.7778	46.29	NE
OCU683_000756	Zn-ribbon domain-containing OB-fold protein		MAV_0638	15	0	0	15	0	1	133.13	NE
OCU683_000757	LLM class F420-dependent oxidoreductase		MAV_0639	15	0	0	15	0	1	173.07	NE
OCU683_000758	acetoacetate decarboxylase family protein		MAV_0640	6	0	0	6	0	1	91.17	NE
OCU683_000759	cytochrome P450		MAV_0641	5	0	0	5	0	1	92.4	NE
OCU683_000760	DUF559 domain-containing protein		MAV_0642	11	0	0	11	0	1	110.09	NE
OCU683_000761	crotonase/enoyl-CoA hydratase family protein		MAV_0643	5	0	0	5	0	1	91.8	NE
OCU683_000762	acyl-CoA synthetase		MAV_0644	26	0	0	26	0	0.9231	124.62	NE
OCU683_000763	fructosamine kinase family protein		MAV_0645	6	0	0	6	0	0.6667	48	NE
OCU683_000764	amidohydrolase family protein		MAV_0646	8	0	0	8	0	0.875	88.57	NE
OCU683_000765	acetolactate synthase large subunit		MAV_0648	13	0	0	13	0	0.8462	45.09	NE
OCU683_000766	hypothetical protein		MAV_0647	6	0	0	6	0	0.6667	27	NE
OCU683_000767	hypothetical protein		MAV_0649	3	0	0	3	0	0.3333	30	NE	low-confidence
OCU683_000768	long-chain-fatty-acid--CoA ligase FadD17	fadD17	MAV_0650	18	0	0	18	0	0.5556	85	NE
OCU683_000769	acyl-CoA dehydrogenase family protein		MAV_0651	7	0	0	7	0	0.8571	116.83	NE
OCU683_000770	acyl-CoA dehydrogenase		MAV_0652	16	0	0	16	0	1	339.56	NE	low-confidence
OCU683_000771	ferredoxin		MAV_0653	3	0	0	3	0	1	346	NE	low-confidence
OCU683_000772	3-oxoacyl-ACP reductase		MAV_0654	7	0	0	7	0	1	193	NE
OCU683_000773	MlaE family ABC transporter permease		MAV_0655	4	0	0	4	0	0.75	281	NE	ambiguous
OCU683_000774	MlaE family ABC transporter permease		MAV_0656	16	0	0	16	0	0.9375	106.33	NE
OCU683_000775	virulence factor Mce family protein		MAV_0657	12	0	0	12	0	0.8333	33.2	NE
OCU683_000776	virulence factor Mce family protein			11	0	0	11	0	0.5455	35.17	NE
OCU683_000777	virulence factor Mce family protein		MAV_0659	13	0	0	13	0	0.9231	45.25	NE
OCU683_000778	virulence factor Mce family protein		MAV_0660	16	0	0	16	0	0.875	50.64	NE
OCU683_000779	MCE family protein		MAV_0661	9	0	0	9	0	0.7778	27.43	NE
OCU683_000780	virulence factor Mce family protein		MAV_0953	18	0	0	18	0	0.9444	83.59	NE
OCU683_000781	mammalian cell entry protein		MAV_0663	7	0	0	7	0	0.5714	55	NE
OCU683_000782	mammalian cell entry protein		MAV_0664	10	0	0	10	0	0.9	94.11	NE
OCU683_000783	hypothetical protein		MAV_0665	7	0	0	7	0	0.7143	264	NE
OCU683_000784	trehalose-6-phosphate synthase		MAV_0666	15	0	0	15	0	0.9333	133.36	NE
OCU683_000785	hypothetical protein		MAV_0667	4	0	0	4	0	1	109.75	NE
OCU683_000786	phosphate ABC transporter ATP-binding protein		MAV_0668	1	0	0	1	0	1	334	NE	low-confidence
OCU683_000787	iron export ABC transporter permease subunit FetB	fetB	MAV_0669	4	0	0	4	0	1	90	NE
OCU683_000788	enoyl-CoA hydratase		MAV_0670	8	0	0	8	0	1	89.12	NE
OCU683_000789	SDR family oxidoreductase		MAV_0671	6	0	0	6	0	1	384.17	NE	low-confidence
OCU683_000790	SDR family NAD(P)-dependent oxidoreductase		MAV_0672	5	0	0	5	0	1	360.6	NE	low-confidence
OCU683_000791	LCP family protein		MAV_0673	18	0	0	18	0	1	354.72	NE	low-confidence
OCU683_000792	hypothetical protein		MAV_0674	6	0	0	6	0	0.8333	288.6	NE	ambiguous
OCU683_000793	hypothetical protein		MAV_0675	1	0	0	1	0	1	287	NE	low-confidence
OCU683_000794	amidase		MAV_0676	14	0	0	14	0	0.9286	104.23	NE
OCU683_000795	alpha/beta hydrolase		MAV_0677	3	0	0	3	0	0.6667	53.5	NE
OCU683_000796	S1 family peptidase		MAV_0678	6	0	0	6	0	1	95.5	NE
OCU683_000797	lipoprotein LpqH		MAV_0679	3	0	0	3	0	1	204.67	NE	ambiguous
OCU683_000798	MAP_0585 family protein		MAV_0680	13	0	0	13	0	1	136.08	NE
OCU683_000799	transglycosylase SLT domain-containing protein		MAV_0681	17	0	0	17	0	0.9412	147.38	NE
OCU683_000800	DUF732 domain-containing protein		MAV_0682	6	0	0	6	0	0.8333	78.8	NE
OCU683_000801	hypothetical protein		MAV_0683	39	0	0	39	0	0.8974	154.6	NE
OCU683_000803	hypothetical protein		MAV_0700	N/A	N/A	N/A	N/A	N/A	N/A	N/A	N/A	N/A
OCU683_000804	two-component system response regulator PhoP	phoP	MAV_0701	8	0	0	8	0	1	157.75	NE
OCU683_000805	HAMP domain-containing sensor histidine kinase		MAV_0703	6	0	0	6	0	0.8333	116.6	NE
OCU683_000806	HIT family protein		MAV_0702	2	0	0	2	0	1	60.5	NE
OCU683_000807	ketosteroid isomerase family protein		MAV_0704	3	0	0	3	0	1	161	NE
OCU683_000808	NDMA-dependent alcohol dehydrogenase		MAV_0705	13	0	0	13	0	0.6923	200.67	NE
OCU683_000809	nuclear transport factor 2 family protein		MAV_0706	8	0	0	8	0	0.875	37.29	NE
OCU683_000810	ferredoxin		MAV_0707	1	0	0	1	0	1	10	NE	low-confidence
OCU683_000811	cytochrome P450		MAV_0708	14	0	0	14	0	0.8571	69.67	NE
OCU683_000812	SDR family oxidoreductase		MAV_0709	4	0	0	4	0	1	129	NE
OCU683_000813	cytochrome P450		MAV_0916	18	0	0	18	0	0.6667	41	NE
OCU683_000814	TetR family transcriptional regulator		MAV_0711	8	0	0	8	0	0.875	206.86	NE
OCU683_000815	aldehyde dehydrogenase		MAV_0713	8	0	0	8	0	0.75	27.17	NE
OCU683_000816	SDR family oxidoreductase		MAV_0714	10	0	0	10	0	0.9	27.11	NE
OCU683_000817	NAD(P)-dependent oxidoreductase		MAV_0715	9	0	0	9	0	0.8889	16	NE	ambiguous
OCU683_000818	carboxymuconolactone decarboxylase family protein		MAV_0716	4	0	0	4	0	1	94.5	NE
OCU683_000819	phosphoribosylamine--glycine ligase	purD	MAV_0718	9	8	0	1	0	0.1111	17	ES
OCU683_000820	gamma-glutamyltransferase family protein		MAV_0717	18	0	0	18	0	0.7222	32.62	NE
OCU683_000821	alpha/beta hydrolase-fold protein		MAV_0719	6	0	0	6	0	1	111.5	NE
OCU683_000822	TetR family transcriptional regulator		MAV_0721	6	0	0	6	0	1	168.67	NE
OCU683_000823	DUF429 domain-containing protein		MAV_0720	6	0	0	6	0	1	335.33	NE	low-confidence
OCU683_000824	adenylosuccinate lyase	purB	MAV_0722	12	12	0	0	0	0	0	ES
OCU683_000825	cytochrome P450		MAV_0723	8	0	0	8	0	0.75	13.17	NE	low-confidence
OCU683_000826	hypothetical protein		MAV_0724	6	0	0	6	0	0.8333	150.2	NE
OCU683_000827	phosphoribosylaminoimidazolesuccinocarboxamide synthase		MAV_0725	13	13	0	0	0	0	0	ES
OCU683_000828	S9 family peptidase		MAV_0727	43	0	0	43	0	0.6512	47.96	NE
OCU683_000829	DoxX family protein		MAV_0726	4	0	0	4	0	0.5	135.5	NE
OCU683_000830	TetR/AcrR family transcriptional regulator		MAV_0728	3	0	0	3	0	1	262.33	NE	low-confidence
OCU683_000831	DHA2 family efflux MFS transporter permease subunit		MAV_0729	12	0	0	12	0	1	295	NE	low-confidence
OCU683_000832	DHA2 family efflux MFS transporter permease subunit		MAV_0730	13	0	0	13	0	0.9231	126.58	NE
OCU683_000833	DUF2334 domain-containing protein		MAV_0731	3	0	0	3	0	1	72.33	NE
OCU683_000834	FAD-binding dehydrogenase		MAV_0732	16	0	0	16	0	0.75	69.58	NE
OCU683_000835	MBL fold metallo-hydrolase		MAV_0733	11	0	0	11	0	1	124.82	NE
OCU683_000836	ATPase		MAV_0734	7	0	0	7	0	1	210	NE	ambiguous
OCU683_000837	phosphoribosylformylglycinamidine synthase subunit PurS	purS	MAV_0735	N/A	N/A	N/A	N/A	N/A	N/A	N/A	N/A	N/A
OCU683_000838	phosphoribosylformylglycinamidine synthase subunit PurQ	purQ	MAV_0736	6	0	0	6	0	0	0	NE	low-confidence
OCU683_000839	hypothetical protein		MAV_0737	5	0	0	5	0	1	90.2	NE
OCU683_000840	GntR family transcriptional regulator		MAV_0738	6	0	0	6	0	0.8333	148.4	NE
OCU683_000841	cupin domain-containing protein		MAV_0739	7	0	0	7	0	0.8571	94.67	NE
OCU683_000842	family 1 encapsulin nanocompartment shell protein		MAV_0740	9	0	0	9	0	0.6667	134.67	NE
OCU683_000843	Dyp-type peroxidase		MAV_0741	6	0	0	6	0	1	211	NE	ambiguous
OCU683_000844	M18 family aminopeptidase		MAV_0742	13	0	0	13	0	0.9231	76.5	NE
OCU683_000845	VOC family protein		MAV_0743	1	0	0	1	0	1	179	NE
OCU683_000846	hypothetical protein			4	0	0	4	0	1	245.75	NE	ambiguous
OCU683_000847	phosphoribosylformylglycinamidine synthase subunit PurL	purL	MAV_0744	21	21	0	0	0	0	0	ES
OCU683_000848	CPBP family intramembrane glutamic endopeptidase		MAV_0745	3	0	0	3	0	0.3333	98	NE
OCU683_000849	sterol carrier family protein		MAV_0746	1	0	0	1	0	0	0	NE	low-confidence
OCU683_000850	amidophosphoribosyltransferase	purF	MAV_0747	16	16	0	0	0	0	0	ES
OCU683_000851	phosphoribosylformylglycinamidine cyclo-ligase	purM	MAV_0748	8	8	0	0	0	0	0	ES
OCU683_000852	DUF3073 domain-containing protein		MAV_0749	3	0	0	3	0	0.3333	95	NE
OCU683_000853	folate-binding protein YgfZ		MAV_0750	9	0	0	9	0	0.3333	51	NE
OCU683_000854	aminodeoxychorismate lyase		MAV_0751	7	0	0	7	0	0.7143	36.4	NE
OCU683_000855	FABP family protein		MAV_0753	9	0	0	1	8	1	260.67	GA
OCU683_000856	DUF1416 domain-containing protein		MAV_0755	2	0	0	0	2	1	717	GA
OCU683_000857	sulfurtransferase		MAV_0756	13	0	0	0	13	1	441.15	GA
OCU683_000858	DUF4395 domain-containing protein		MAV_0757	3	0	0	0	3	1	56.67	GA	low-confidence
OCU683_000859	putative leader peptide			3	0	0	0	3	1	471	GA
OCU683_000860	thioredoxin family protein		MAV_0758	2	0	0	0	2	1	152.5	GA	ambiguous
OCU683_000861	mannan chain length control protein LmeA	lmeA	MAV_0759	10	0	0	0	10	0.7	99.71	GA	low-confidence
OCU683_000862	winged-helix domain-containing protein		MAV_0760	9	0	0	0	9	1	501.11	GA
OCU683_000863	mycothiol synthase	mshD	MAV_0761	9	0	0	0	9	1	372.11	GA
OCU683_000864	phosphate ABC transporter substrate-binding protein PstS		MAV_1047	16	0	0	0	16	1	320.38	GA
OCU683_000865	phosphate ABC transporter permease subunit PstC	pstC	MAV_1048	8	0	0	0	8	1	222.88	GA
OCU683_000866	phosphate ABC transporter permease PstA	pstA	MAV_0766	10	0	0	3	7	1	342.5	GA
OCU683_000867	phosphate ABC transporter ATP-binding protein PstB	pstB	MAV_0767	9	0	0	9	0	1	9.89	NE	low-confidence
OCU683_000868	phosphate signaling complex protein PhoU	phoU	MAV_0768	6	0	0	6	0	0.5	17.67	NE	low-confidence
OCU683_000869	LCP family protein		MAV_0769	13	0	0	13	0	0.9231	205.67	NE
OCU683_000870	tRNA dihydrouridine synthase DusB	dusB	MAV_0771	10	0	0	10	0	1	321.6	NE	low-confidence
OCU683_000871	acyl-ACP desaturase		MAV_0772	12	11	0	1	0	0.0833	17	ES
OCU683_000872	TetR/AcrR family transcriptional regulator		MAV_0773	8	0	0	8	0	1	316.88	NE	low-confidence
OCU683_000873	oxygenase MpaB family protein		MAV_0774	16	0	0	16	0	0.9375	131.87	NE
OCU683_000874	zinc transporter Slc39a7		MAV_0775	1	0	0	1	0	1	76	NE
OCU683_000875	ArsR/SmtB family transcription factor		MAV_0776	5	0	0	5	0	0.6	214.67	NE
OCU683_000876	nucleoside deaminase		MAV_0777	11	0	0	11	0	1	345.36	NE	low-confidence
OCU683_000877	class I SAM-dependent methyltransferase		MAV_0778	11	0	0	11	0	0.8182	145.67	NE
OCU683_000882	IS256-like element IS1311 family transposase		MAV_4319	13	0	0	0	13	1	543.85	GA
OCU683_000883	DUF2399 domain-containing protein			15	0	0	15	0	0.9333	71.93	NE
OCU683_000884	SbcC/MukB-like Walker B domain-containing protein			57	0	0	57	0	0.9298	149.26	NE
OCU683_000885	DUF2398 family protein			15	0	0	15	0	1	147.67	NE
OCU683_000886	IS21 family transposase		MAV_3533	21	0	0	21	0	1	102.57	NE
OCU683_000887	ATP-binding protein		MAV_3532	15	0	0	15	0	1	148.47	NE
OCU683_000888	DUF2397 domain-containing protein			14	0	0	14	0	0.9286	189.85	NE
OCU683_000889	IS21 family transposase			19	0	0	19	0	1	141.21	NE
OCU683_000890	IS21-like element ISMyma9 family helper ATPase IstB		MAV_3532	9	0	0	9	0	1	271.11	NE	low-confidence
OCU683_000891	nucleotidyl transferase AbiEii/AbiGii toxin family protein			13	0	0	13	0	0.9231	134.58	NE
OCU683_000892	IS630 family transposase			14	0	0	14	0	0.8571	122.83	NE
OCU683_000893	hypothetical protein			16	0	0	16	0	1	147.81	NE
OCU683_000895	mycofactocin-coupled SDR family oxidoreductase		MAV_0846	5	0	0	5	0	0.8	119.25	NE
OCU683_000896	TetR/AcrR family transcriptional regulator		MAV_0847	9	0	0	9	0	0.8889	222	NE
OCU683_000897	ferredoxin		MAV_0848	1	0	0	1	0	1	68	NE
OCU683_000898	cytochrome P450		MAV_0849	16	0	0	16	0	0.875	105.86	NE
OCU683_000899	hypothetical protein		MAV_0850	4	0	0	4	0	1	69	NE
OCU683_000900	cold-shock protein		MAV_0852	3	0	0	3	0	0.3333	24	NE	low-confidence
OCU683_000901	M15 family metallopeptidase		MAV_0853	10	0	0	10	0	0.9	51.44	NE
OCU683_000902	methyltransferase domain-containing protein		MAV_0854	8	0	0	8	0	1	81	NE
OCU683_000903	SDR family oxidoreductase		MAV_0855	8	0	0	8	0	0.875	52.43	NE
OCU683_000904	methylmalonyl-CoA mutase family protein		MAV_0856	25	0	0	25	0	0.96	61	NE
OCU683_000905	cobalamin B12-binding domain-containing protein		MAV_0857	2	0	0	2	0	1	146.5	NE
OCU683_000906	LLM class F420-dependent oxidoreductase		MAV_0923	7	0	0	7	0	0.4286	10.33	NE	low-confidence
OCU683_000907	CoA transferase		MAV_0859	16	0	0	16	0	0.8125	19.23	NE
OCU683_000908	amidohydrolase family protein		MAV_0860	16	0	0	16	0	0.875	96.71	NE
OCU683_000909	DUF4286 family protein		MAV_0861	5	0	0	5	0	1	147.4	NE
OCU683_000910	2Fe-2S iron-sulfur cluster-binding protein		MAV_0862	4	0	0	4	0	1	173.5	NE
OCU683_000911	class I adenylate-forming enzyme family protein		MAV_0863	9	0	0	9	0	1	59.44	NE
OCU683_000912	acyl-CoA dehydrogenase family protein		MAV_0864	9	0	0	9	0	0.6667	49.17	NE
OCU683_000913	acyl-CoA dehydrogenase family protein		MAV_0865	17	0	0	17	0	0.8824	59.87	NE
OCU683_000914	hypothetical protein		MAV_0866	3	0	0	3	0	1	160	NE
OCU683_000915	enoyl-CoA hydratase/isomerase family protein		MAV_0867	9	0	0	9	0	0.7778	51.57	NE
OCU683_000916	proline iminopeptidase-family hydrolase		MAV_0868	10	0	0	10	0	0.7	43.29	NE
OCU683_000917	phenolic acid decarboxylase		MAV_0869	11	0	0	11	0	1	43.64	NE
OCU683_000918	acetyl-CoA C-acyltransferase		MAV_1863	7	0	0	7	0	0.8571	29.17	NE
OCU683_000919	methylmalonyl Co-A mutase-associated GTPase MeaB	meaB	MAV_0871	4	0	0	4	0	0.5	124	NE
OCU683_000920	thiamine pyrophosphate-dependent enzyme		MAV_0873	6	0	0	6	0	0.5	35	NE
OCU683_000921	response regulator		MAV_0872	7	0	0	7	0	0.7143	35.2	NE
OCU683_000922	ATP-binding protein		MAV_0874	11	0	0	11	0	0.4545	18.8	NE	low-confidence
OCU683_000923	FAD-dependent oxidoreductase		MAV_0875	17	0	0	17	0	0.5294	14.89	NE	low-confidence
OCU683_000924	helix-turn-helix domain-containing protein		MAV_0876	8	0	0	8	0	0.75	36.17	NE
OCU683_000925	alpha/beta hydrolase		MAV_0877	12	0	0	12	0	0.8333	90.8	NE
OCU683_000926	bifunctional 3-(3-hydroxy-phenyl)propionate/3-hydroxycinnamic acid hydroxylase		MAV_0878	10	0	0	10	0	0.8	100.62	NE
OCU683_000927	3-carboxyethylcatechol 2,3-dioxygenase		MAV_1947	9	0	0	9	0	0.8889	18.25	NE
OCU683_000928	FAD-binding protein		MAV_0880	26	0	0	26	0	0.8462	25	NE
OCU683_000929	LLM class flavin-dependent oxidoreductase		MAV_0881	14	0	0	14	0	0.6429	37.44	NE
OCU683_000930	coniferyl-alcohol dehydrogenase		MAV_0882	12	0	0	12	0	0.4167	17.8	NE	low-confidence
OCU683_000931	cyclase family protein		MAV_0883	10	0	0	10	0	0.8	17.5	NE	ambiguous
OCU683_000932	alpha/beta fold hydrolase		MAV_0884	7	0	0	7	0	0.8571	13.33	NE	low-confidence
OCU683_000933	multicopper oxidase family protein		MAV_3048	21	0	0	21	0	0.6667	50.29	NE
OCU683_000934	SDR family NAD(P)-dependent oxidoreductase		MAV_0886	7	0	0	7	0	0.8571	113.33	NE
OCU683_000935	TetR family transcriptional regulator		MAV_0887	6	0	0	6	0	0.8333	36	NE
OCU683_000936	ferredoxin		MAV_0888	1	0	0	1	0	1	2	NE	low-confidence
OCU683_000937	cytochrome P450		MAV_2968	14	0	0	14	0	0.9286	36.69	NE
OCU683_000938	amidohydrolase family protein		MAV_0890	17	0	0	17	0	0.7059	35.75	NE
OCU683_000939	M24 family metallopeptidase		MAV_0891	12	0	0	12	0	0.8333	39.9	NE
OCU683_000940	M24 family metallopeptidase		MAV_0892	7	0	0	7	0	0.5714	23.25	NE	ambiguous
OCU683_000941	CoA transferase		MAV_0893	25	0	0	25	0	0.64	28.62	NE
OCU683_000942	SDR family oxidoreductase		MAV_0894	8	0	0	8	0	0.75	27.33	NE
OCU683_000943	SDR family NAD(P)-dependent oxidoreductase		MAV_0895	6	0	0	6	0	1	83.5	NE
OCU683_000944	mycofactocin-coupled SDR family oxidoreductase		MAV_0896	8	0	0	8	0	1	50	NE
OCU683_000945	TetR/AcrR family transcriptional regulator		MAV_1626	4	0	0	4	0	1	78.25	NE
OCU683_000946	acyl-CoA dehydrogenase family protein		MAV_0898	10	0	0	10	0	0.9	204.78	NE
OCU683_000947	DUF4190 domain-containing protein		MAV_0899	3	0	0	3	0	0.6667	6.5	NE	low-confidence
OCU683_000948	acyl-CoA dehydrogenase family protein		MAV_0900	5	0	0	5	0	0.8	37.75	NE
OCU683_000949	acyl-CoA dehydrogenase family protein		MAV_0901	17	0	0	17	0	0.6471	49.09	NE
OCU683_000950	nuclear transport factor 2 family protein		MAV_0902	9	0	0	9	0	0.7778	71.14	NE
OCU683_000951	amidohydrolase family protein		MAV_0903	6	0	0	6	0	0.6667	30.25	NE
OCU683_000952	hypothetical protein		MAV_0904	7	0	0	7	0	0.8571	55.67	NE
OCU683_000953	aromatic ring-hydroxylating dioxygenase subunit alpha		MAV_0905	22	0	0	22	0	0.9091	74	NE
OCU683_000954	carboxymuconolactone decarboxylase family protein		MAV_0906	4	0	0	4	0	1	73	NE
OCU683_000955	amidohydrolase family protein		MAV_0907	11	0	0	11	0	0.9091	136.3	NE
OCU683_000956	acyl-CoA dehydrogenase family protein		MAV_1088	16	0	0	16	0	0.9375	55.67	NE
OCU683_000957	acetyl-CoA C-acyltransferase		MAV_0909	7	0	0	7	0	0.8571	85.17	NE
OCU683_000958	TetR/AcrR family transcriptional regulator		MAV_0910	6	0	0	6	0	1	104.33	NE
OCU683_000959	hypothetical protein		MAV_0911	1	0	0	1	0	1	59	NE
OCU683_000960	cytochrome P450		MAV_0912	9	0	0	9	0	0.8889	224.38	NE
OCU683_000961	ferredoxin		MAV_0913	4	0	0	4	0	0.75	34.33	NE
OCU683_000962	DUF1330 domain-containing protein		MAV_0914	5	0	0	5	0	1	68.6	NE
OCU683_000963	ferredoxin		MAV_0915	1	0	0	1	0	1	80	NE
OCU683_000964	cytochrome P450		MAV_0916	20	0	0	20	0	1	202.2	NE
OCU683_000965	NAD(P)-dependent oxidoreductase		MAV_0917	3	0	0	3	0	1	24.67	NE
OCU683_000966	alpha/beta fold hydrolase		MAV_0918	11	0	0	11	0	0.8182	46.22	NE
OCU683_000967	OB-fold domain-containing protein		MAV_0919	13	0	0	13	0	0.9231	158.25	NE
OCU683_000968	NAD-dependent epimerase/dehydratase family protein		MAV_0921	14	0	0	14	0	0.8571	112.33	NE
OCU683_000969	hypothetical protein		MAV_0922	9	0	0	9	0	0.8889	57	NE
OCU683_000970	LLM class F420-dependent oxidoreductase		MAV_0923	9	0	0	9	0	0.7778	58.43	NE
OCU683_000971	ferredoxin		MAV_0924	2	0	0	2	0	1	23.5	NE
OCU683_000972	NADH-ubiquinone oxidoreductase-F iron-sulfur binding region domain-containing protein		MAV_0925	11	0	0	11	0	0.8182	39	NE
OCU683_000973	hypothetical protein		MAV_0926	3	0	0	3	0	1	9.33	NE	low-confidence
OCU683_000974	alpha/beta hydrolase		MAV_0927	7	0	0	7	0	0.4286	82	NE
OCU683_000975	Rieske (2Fe-2S) protein		MAV_0928	9	0	0	9	0	0.7778	47.14	NE
OCU683_000976	amidohydrolase family protein		MAV_0929	17	0	0	17	0	0.9412	135.81	NE
OCU683_000977	amidohydrolase family protein		MAV_0930	16	0	0	16	0	0.9375	209.2	NE
OCU683_000978	NAD(P)-dependent oxidoreductase		MAV_0931	6	0	0	6	0	0.8333	61.6	NE
OCU683_000979	4-carboxymuconolactone decarboxylase			4	0	0	4	0	1	49.5	NE
OCU683_000980	nitroreductase family protein		MAV_0933	6	0	0	6	0	1	68.67	NE
OCU683_000981	acyl-CoA dehydrogenase family protein		MAV_0934	7	0	0	7	0	1	135.29	NE
OCU683_000982	acyl-CoA dehydrogenase family protein		MAV_0935	9	0	0	9	0	0.7778	46.86	NE
OCU683_000983	alpha/beta hydrolase-fold protein		MAV_0936	9	0	0	9	0	0.4444	62.25	NE
OCU683_000984	hypothetical protein		MAV_0937	7	0	0	7	0	1	77.43	NE
OCU683_000985	hypothetical protein		MAV_0938	2	0	0	2	0	1	200	NE
OCU683_000986	hypothetical protein		MAV_0939	6	0	0	6	0	1	78.33	NE
OCU683_000987	cytochrome P450		MAV_0940	13	0	0	13	0	1	119	NE
OCU683_000988	ferredoxin		MAV_0941	N/A	N/A	N/A	N/A	N/A	N/A	N/A	N/A	N/A
OCU683_000989	SDR family NAD(P)-dependent oxidoreductase		MAV_0942	4	0	0	4	0	1	252.5	NE	ambiguous
OCU683_000990	aldehyde dehydrogenase family protein		MAV_0944	10	0	0	10	0	1	219.4	NE	ambiguous
OCU683_000991	CoA transferase		MAV_0945	12	0	0	12	0	1	254.67	NE	ambiguous
OCU683_000992	hypothetical protein			3	0	0	3	0	0.6667	10	NE	low-confidence
OCU683_000993	MlaE family ABC transporter permease		MAV_0946	10	0	0	10	0	1	190.3	NE
OCU683_000994	MlaE family ABC transporter permease		MAV_0947	16	0	0	16	0	0.875	162.29	NE
OCU683_000995	MCE family protein		MAV_0948	9	0	0	9	0	0.7778	132.86	NE
OCU683_000996	MCE family protein		MAV_0949	10	0	0	10	0	0.9	79.56	NE
OCU683_000997	MCE family protein		MAV_0950	8	0	0	8	0	0.75	87.83	NE
OCU683_000998	MCE family protein		MAV_0951	13	0	0	13	0	0.7692	35.2	NE
OCU683_000999	MCE family protein		MAV_2536	12	0	0	12	0	1	112.75	NE
OCU683_001000	MlaD family protein		MAV_0953	19	0	0	19	0	0.7368	55.86	NE
OCU683_001001	hypothetical protein		MAV_0954	8	0	0	8	0	0.75	159.5	NE
OCU683_001002	hypothetical protein		MAV_0955	7	0	0	7	0	1	92.29	NE
OCU683_001003	hypothetical protein		MAV_0956	3	0	0	3	0	1	85.67	NE
OCU683_001004	hypothetical protein		MAV_0958	10	0	0	10	0	1	202.1	NE
OCU683_001005	TetR/AcrR family transcriptional regulator		MAV_0959	5	0	0	5	0	0.8	23.75	NE
OCU683_001006	hypothetical protein		MAV_0960	6	0	0	6	0	0.5	14	NE	low-confidence
OCU683_001007	hypothetical protein		MAV_0961	10	0	0	10	0	0.7	22	NE
OCU683_001008	cytochrome c oxidase subunit 3 family protein		MAV_0962	11	0	0	11	0	0.9091	54.2	NE
OCU683_001009	cytochrome C oxidase subunit IV family protein		MAV_0963	3	0	0	3	0	1	53.67	NE
OCU683_001010	cytochrome P450		MAV_0964	11	0	0	11	0	0.9091	109.4	NE
OCU683_001011	TetR/AcrR family transcriptional regulator		MAV_0966	10	0	0	10	0	0.9	93.56	NE
OCU683_001012	hypothetical protein		MAV_0965	9	0	0	9	0	1	344.11	NE	low-confidence
OCU683_001013	enoyl-CoA hydratase/isomerase family protein		MAV_0967	5	0	0	5	0	1	115.6	NE
OCU683_001014	lipoprotein LpqH		MAV_0969	2	0	0	2	0	1	491.5	NE	low-confidence
OCU683_001015	amidohydrolase family protein		MAV_0970	15	0	0	15	0	1	296.8	NE	low-confidence
OCU683_001016	FadD3 family acyl-CoA ligase		MAV_0971	13	0	0	13	0	0.8462	51.36	NE
OCU683_001017	fatty-acid--CoA ligase		MAV_0972	6	0	0	6	0	0.5	73	NE
OCU683_001018	(2Fe-2S)-binding protein		MAV_0974	1	0	0	1	0	1	16	NE
OCU683_001019	alpha-keto acid decarboxylase family protein		MAV_0973	21	0	0	21	0	0.8571	79.89	NE
OCU683_001020	SRPBCC family protein		MAV_0975	4	0	0	4	0	1	257.75	NE	ambiguous
OCU683_001021	CaiB/BaiF CoA transferase family protein		MAV_0976	7	0	0	7	0	1	143.29	NE
OCU683_001022	SRPBCC family protein		MAV_0977	6	0	0	6	0	0.8333	117	NE
OCU683_001023	SRPBCC family protein		MAV_0978	3	0	0	3	0	0.6667	154.5	NE
OCU683_001024	pyridoxal phosphate-dependent aminotransferase		MAV_0979	16	0	0	16	0	0.875	79.07	NE
OCU683_001025	acetyl-CoA C-acetyltransferase		MAV_0980	10	0	0	10	0	1	181.8	NE
OCU683_001026	3-hydroxyacyl-CoA dehydrogenase NAD-binding domain-containing protein		MAV_0981	16	0	0	16	0	0.9375	87.4	NE
OCU683_001027	class I SAM-dependent methyltransferase		MAV_0982	7	0	0	7	0	0.8571	176	NE
OCU683_001028	LLM class F420-dependent oxidoreductase		MAV_0983	9	0	0	9	0	0.5556	46.6	NE
OCU683_001029	FAD-dependent monooxygenase		MAV_0984	18	0	0	18	0	0.9444	102.88	NE
OCU683_001030	TetR/AcrR family transcriptional regulator		MAV_0985	5	0	0	5	0	1	116.8	NE
OCU683_001031	LLM class F420-dependent oxidoreductase		MAV_0986	15	0	0	15	0	0.8667	73.69	NE
OCU683_001032	antibiotic biosynthesis monooxygenase		MAV_0987	5	0	0	5	0	1	134.4	NE
OCU683_001033	OB-fold domain-containing protein		MAV_0988	4	0	0	4	0	1	273.75	NE	low-confidence
OCU683_001034	thiolase family protein		MAV_0989	13	0	0	13	0	0.8462	159.82	NE
OCU683_001035	DNA repair helicase XPB		MAV_0990	18	0	0	18	0	0.9444	78.18	NE
OCU683_001036	helicase-associated domain-containing protein		MAV_0991	13	0	0	13	0	0.9231	131.75	NE
OCU683_001037	hypothetical protein		MAV_0992	3	0	0	3	0	1	564	NE	low-confidence
OCU683_001038	cyclic pyranopterin monophosphate synthase MoaC	moaC	MAV_0993	1	0	0	1	0	1	376	NE	low-confidence
OCU683_001039	MogA/MoaB family molybdenum cofactor biosynthesis protein		MAV_0994	3	0	0	3	0	1	117	NE
OCU683_001040	molybdenum cofactor biosynthesis protein MoaE		MAV_0995	1	0	0	1	0	1	184	NE
OCU683_001041	transglycosylase family protein		MAV_0996	9	0	0	9	0	1	243.78	NE	ambiguous
OCU683_001042	MoaD/ThiS family protein		MAV_0997	2	0	0	2	0	1	499.5	NE	low-confidence
OCU683_001043	GTP 3',8-cyclase MoaA	moaA		6	0	0	6	0	1	281.17	NE	low-confidence
OCU683_001044	YccF domain-containing protein		MAV_0999	4	0	0	4	0	1	369	NE	low-confidence
OCU683_001045	cold-shock protein		MAV_1000	4	0	0	4	0	1	297.75	NE	low-confidence
OCU683_001046	acyl-CoA dehydrogenase family protein		MAV_1001	13	0	0	13	0	0.9231	190.33	NE
OCU683_001047	glutathione S-transferase C-terminal domain-containing protein		MAV_1003	19	0	0	19	0	0.7895	147.93	NE
OCU683_001048	endonuclease domain-containing protein		MAV_1002	10	0	0	10	0	1	152.4	NE
OCU683_001049	DUF2771 domain-containing protein		MAV_1004	8	0	0	8	0	0.625	9.4	NE	low-confidence
OCU683_001050	MFS transporter		MAV_1005	12	0	0	12	0	0.9167	32.64	NE
OCU683_001051	DUF3027 domain-containing protein		MAV_1007	11	0	0	11	0	1	180.09	NE
OCU683_001052	SRPBCC family protein		MAV_1006	3	0	0	3	0	1	391	NE	low-confidence
OCU683_001053	DUF2530 domain-containing protein		MAV_1008	1	0	0	1	0	1	219	NE	ambiguous
OCU683_001054	MarR family transcriptional regulator		MAV_1009	N/A	N/A	N/A	N/A	N/A	N/A	N/A	N/A	N/A
OCU683_001055	TrmH family RNA methyltransferase		MAV_1009	6	0	0	6	0	1	120.67	NE
OCU683_001056	DUF2537 domain-containing protein		MAV_1011	1	0	0	1	0	1	7	NE	low-confidence
OCU683_001057	septation protein SepH	sepH	MAV_1010	3	0	0	3	0	0.6667	12.5	NE	low-confidence
OCU683_001058	phosphoserine transaminase	serC	MAV_1012	9	8	0	1	0	0.1111	47	ES	ambiguous
OCU683_001059	diiron oxygenase		MAV_1013	12	0	0	12	0	0.9167	128.45	NE
OCU683_001060	FAD-dependent oxidoreductase		MAV_1015	16	0	0	16	0	0.875	60.07	NE
OCU683_001061	VOC family protein		MAV_1014	3	0	0	3	0	0.6667	67	NE
OCU683_001062	citrate synthase 2		MAV_1016	9	0	0	9	0	0.8889	144.25	NE
OCU683_001063	pyridoxamine 5'-phosphate oxidase	pdxH	MAV_1017	7	0	0	7	0	1	105.29	NE
OCU683_001064	citrate synthase		MAV_0344	23	0	0	23	0	0.913	115.38	NE
OCU683_001065	phytoene desaturase family protein		MAV_1019	11	0	0	11	0	0.9091	139.8	NE
OCU683_001066	DUF2630 family protein		MAV_1020	2	0	0	2	0	1	116	NE
OCU683_001067	HAMP domain-containing sensor histidine kinase		MAV_1021	8	0	0	8	0	0.875	134	NE
OCU683_001068	two-component system response regulator PrrA	prrA	MAV_1022	7	0	0	7	0	0.2857	117.5	NE
OCU683_001069	MFS transporter		MAV_1023	5	0	0	5	0	0.8	136.75	NE
OCU683_001070	glycosyltransferase family 4 protein		MAV_1024	14	0	0	14	0	0.8571	61.92	NE
OCU683_001071	glycogen debranching N-terminal domain-containing protein		MAV_1025	16	0	0	16	0	0.8125	64.15	NE
OCU683_001072	FAD-dependent monooxygenase		MAV_2518	4	0	0	4	0	0.75	71.33	NE
OCU683_001073	carboxyl transferase domain-containing protein		MAV_4250	10	0	0	10	0	0.9	104.78	NE
OCU683_001074	enoyl-CoA hydratase		MAV_1028	4	0	0	4	0	0.75	25.33	NE
OCU683_001075	MBL fold metallo-hydrolase		MAV_1029	7	0	0	7	0	1	109.43	NE
OCU683_001076	serine hydrolase		MAV_1030	21	0	0	21	0	0.6667	46.36	NE
OCU683_001077	cation-translocating P-type ATPase		MAV_1031	16	0	0	16	0	0.9375	89.13	NE
OCU683_001078	antitoxin		MAV_1032	1	0	0	1	0	1	151	NE
OCU683_001079	SRPBCC family protein		MAV_1033	3	0	0	3	0	1	176.67	NE
OCU683_001080	hypothetical protein		MAV_1034	4	0	0	4	0	1	84	NE
OCU683_001081	VOC family protein		MAV_0091	5	0	0	5	0	1	87.4	NE
OCU683_001082	DUF4185 domain-containing protein		MAV_1035	25	0	0	25	0	1	210.88	NE	ambiguous
OCU683_001083	hypothetical protein		MAV_1036	3	0	0	3	0	1	69.33	NE
OCU683_001084	hypothetical protein		MAV_1037	2	0	0	2	0	1	134.5	NE
OCU683_001085	DUF6036 family nucleotidyltransferase			5	0	0	5	0	0.8	67.75	NE
OCU683_001086	helix-turn-helix domain-containing protein			4	0	0	4	0	1	78	NE
OCU683_001088	hypothetical protein			29	0	0	29	0	0.9655	84.71	NE
OCU683_001089	site-specific integrase			10	0	0	10	0	0.6	144.17	NE
OCU683_001090	helix-turn-helix domain-containing protein			1	0	0	1	0	1	606	NE	low-confidence
OCU683_001091	hypothetical protein			9	0	0	9	0	1	218.33	NE	ambiguous
OCU683_001092	hypothetical protein			8	0	0	8	0	1	172.25	NE
OCU683_001093	hypothetical protein			16	0	0	16	0	1	111.06	NE
OCU683_001094	sulfate ABC transporter substrate-binding protein			6	0	0	6	0	0.8333	113.4	NE
OCU683_001095	glutathione S-transferase C-terminal domain-containing protein		MAV_1003	28	0	0	28	0	0.9286	120.15	NE
OCU683_001096	MlaD family protein		MAV_2537	25	0	0	25	0	1	125.44	NE
OCU683_001097	mammalian cell entry protein			7	0	0	7	0	0.8571	56.67	NE
OCU683_001098	IS3 family transposase		MAV_5093	12	0	0	12	0	1	99.83	NE
OCU683_001099	MCE family protein			8	0	0	8	0	0.5	97.25	NE
OCU683_001100	MCE family protein		MAV_2535	13	0	0	13	0	1	34.62	NE
OCU683_001101	mammalian cell entry protein			10	0	0	10	0	0.8	24.75	NE
OCU683_001102	alpha/beta hydrolase-fold protein			7	0	0	7	0	1	104.71	NE
OCU683_001103	ATP-binding cassette domain-containing protein			6	0	0	6	0	0.6667	94.5	NE
OCU683_001104	SDR family NAD(P)-dependent oxidoreductase		MAV_2726	16	0	0	16	0	1	227.69	NE	ambiguous
OCU683_001105	enoyl-CoA hydratase/isomerase family protein		MAV_1195	8	0	0	8	0	0.875	234.29	NE	ambiguous
OCU683_001106	peroxiredoxin-like family protein			11	0	0	11	0	1	103.09	NE
OCU683_001107	pyridoxamine 5'-phosphate oxidase family protein			5	0	0	5	0	1	221.8	NE	ambiguous
OCU683_001108	peroxiredoxin family protein			9	0	0	9	0	1	249.78	NE	ambiguous
OCU683_001109	TetR/AcrR family transcriptional regulator		MAV_0149	6	0	0	6	0	1	280.17	NE	low-confidence
OCU683_001110	amidohydrolase family protein			3	0	0	3	0	1	254.33	NE	ambiguous
OCU683_001111	amidohydrolase family protein			5	0	0	5	0	1	205.8	NE	ambiguous
OCU683_001112	hypothetical protein			5	0	0	5	0	0.8	42.25	NE
OCU683_001113	aliphatic sulfonate ABC transporter substrate-binding protein		MAV_2435	15	0	0	15	0	1	74.33	NE
OCU683_001114	ABC transporter permease		MAV_2433	7	0	0	7	0	0.8571	76.17	NE
OCU683_001115	ABC transporter ATP-binding protein		MAV_0140	6	0	0	6	0	1	97	NE
OCU683_001116	FMNH2-dependent alkanesulfonate monooxygenase		MAV_4628	16	0	0	16	0	0.9375	135	NE
OCU683_001117	carboxymuconolactone decarboxylase family protein			5	0	0	5	0	1	88.8	NE
OCU683_001118	sigma-70 family RNA polymerase sigma factor		MAV_2488	7	0	0	7	0	0.7143	103.2	NE
OCU683_001119	anti-sigma factor			4	0	0	4	0	1	55.25	NE
OCU683_001120	redoxin family protein			12	0	0	12	0	1	116	NE
OCU683_001121	SDR family NAD(P)-dependent oxidoreductase			9	0	0	9	0	0.4444	29	NE	ambiguous
OCU683_001122	haloalkane dehalogenase		MAV_2130	8	0	0	8	0	1	47.62	NE
OCU683_001123	anti-sigma factor			5	0	0	5	0	1	106.8	NE
OCU683_001124	RNA polymerase sigma factor		MAV_2488	5	0	0	5	0	1	83.6	NE
OCU683_001125	TetR/AcrR family transcriptional regulator		MAV_0149	5	0	0	5	0	1	287.8	NE	low-confidence
OCU683_001126	peroxiredoxin-like family protein			5	0	0	5	0	1	74.8	NE
OCU683_001127	DUF417 family protein			6	0	0	6	0	0.6667	42.75	NE
OCU683_001128	alpha/beta fold hydrolase		MAV_2130	15	0	0	15	0	0.6667	43.8	NE
OCU683_001129	hypothetical protein			2	0	0	2	0	1	60.5	NE
OCU683_001130	DsbA family protein			3	0	0	3	0	0.6667	96.5	NE
OCU683_001131	cytochrome c biogenesis CcdA family protein			11	0	0	11	0	1	66.55	NE
OCU683_001132	hypothetical protein			9	0	0	0	9	0.8889	237.25	GA
OCU683_001133	arabinosyltransferase domain-containing protein		MAV_0229	25	0	0	0	25	0.92	310.13	GA
OCU683_001134	class I SAM-dependent methyltransferase			5	0	0	0	5	1	342.8	GA
OCU683_001135	ABATE domain-containing protein			7	0	0	0	7	1	50	GA	low-confidence
OCU683_001136	maleylpyruvate isomerase N-terminal domain-containing protein			3	0	0	0	3	1	462.67	GA
OCU683_001137	STAS domain-containing protein		MAV_5272	5	0	0	0	5	1	713.4	GA
OCU683_001138	ATP-binding protein		MAV_0124	6	0	0	0	6	1	389.67	GA
OCU683_001139	hypothetical protein			3	0	0	0	3	1	1275.33	GA
OCU683_001140	alkylmercury lyase			3	0	0	0	3	1	478	GA
OCU683_001141	transposase			7	0	0	0	7	1	1130.71	GA
OCU683_001142	heavy metal translocating P-type ATPase		MAV_5246	22	0	0	0	22	0.9545	305.14	GA
OCU683_001143	DUF1490 family protein		MAV_4234	3	0	0	0	3	1	541.33	GA
OCU683_001144	heavy metal-responsive transcriptional regulator			6	0	0	0	6	1	301	GA
OCU683_001145	DUF2182 domain-containing protein			11	0	0	0	11	1	510.91	GA
OCU683_001146	YnfA family protein			8	0	0	0	8	1	595.5	GA
OCU683_001147	ACR3 family arsenite efflux transporter			26	0	0	0	26	1	505	GA
OCU683_001148	arsenite methyltransferase		MAV_5229	8	0	0	0	8	0.875	363.57	GA
OCU683_001149	metalloregulator ArsR/SmtB family transcription factor			7	0	0	0	7	1	657	GA
OCU683_001150	heavy metal translocating P-type ATPase		MAV_4235	24	0	0	0	24	1	376.38	GA
OCU683_001151	DUF1490 family protein		MAV_4234	5	0	0	0	5	1	1364.2	GA
OCU683_001152	metalloregulator ArsR/SmtB family transcription factor			4	0	0	0	4	1	449.75	GA
OCU683_001153	TniQ family protein			11	0	0	0	11	1	848.09	GA
OCU683_001154	TniB family NTP-binding protein			13	0	0	0	13	1	600.54	GA
OCU683_001155	Mu transposase C-terminal domain-containing protein			27	0	0	0	27	1	551.41	GA
OCU683_001156	TnsA-like heteromeric transposase endonuclease subunit			8	0	0	0	8	1	286.12	GA
OCU683_001157	TatD family hydrolase			6	0	0	0	6	1	551.33	GA
OCU683_001158	Qat anti-phage system QueC-like protein QatC			15	0	0	0	15	1	308.27	GA
OCU683_001159	hypothetical protein			5	0	0	0	5	1	434.2	GA
OCU683_001160	copper-translocating P-type ATPase			11	0	0	0	11	1	189.73	GA	ambiguous
OCU683_001161	helix-turn-helix transcriptional regulator			6	0	0	0	6	1	622.67	GA
OCU683_001162	sterol desaturase family protein			18	0	0	3	15	1	302.94	GA
OCU683_001163	NlpC/P60 family peptidoglycan endopeptidase RipB		MAV_3300	12	0	0	12	0	0.9167	117	NE
OCU683_001164	Imm61 family immunity protein			7	0	0	7	0	0.8571	25	NE
OCU683_001165	hypothetical protein		MAV_1056	11	0	0	11	0	0.7273	62.12	NE
OCU683_001166	carboxymuconolactone decarboxylase family protein			8	0	0	8	0	0.875	80	NE
OCU683_001167	IS110 family transposase		MAV_1059	25	0	0	25	0	0.92	164.35	NE
OCU683_001168	haloalkane dehalogenase		MAV_2130	19	0	0	19	0	0.9474	63.89	NE
OCU683_001169	anti-sigma factor			5	0	0	5	0	1	44.4	NE
OCU683_001170	sigma-70 family RNA polymerase sigma factor		MAV_2488	9	0	0	9	0	0.7778	86.43	NE
OCU683_001171	anti-sigma factor			5	0	0	5	0	0.8	46.75	NE
OCU683_001172	NAD(P)/FAD-dependent oxidoreductase		MAV_2396	19	0	0	19	0	0.8421	80.56	NE
OCU683_001173	hypothetical protein			5	0	0	5	0	1	76	NE
OCU683_001174	hypothetical protein		MAV_2996	12	0	0	12	0	0.8333	86.5	NE
OCU683_001175	molybdopterin-dependent oxidoreductase		MAV_2997	21	0	0	21	0	0.8571	54.78	NE
OCU683_001176	aldehyde dehydrogenase family protein			2	0	0	2	0	1	17	NE
OCU683_001177	hypothetical protein			16	0	0	16	0	0.8125	52.08	NE
OCU683_001178	CsbD family protein			1	0	0	1	0	1	20	NE
OCU683_001179	TIGR03086 family metal-binding protein		MAV_0248	3	0	0	3	0	1	20.33	NE
OCU683_001180	pyridoxamine 5'-phosphate oxidase family protein			6	0	0	6	0	0.8333	8.6	NE	low-confidence
OCU683_001181	ATP-binding protein		MAV_3532	15	0	0	15	0	1	151.73	NE
OCU683_001182	IS21 family transposase		MAV_3533	21	0	0	21	0	0.9524	108.5	NE
OCU683_001183	GNAT family N-acetyltransferase			8	0	0	8	0	0.875	230.43	NE	ambiguous
OCU683_001184	DUF1778 domain-containing protein			5	0	0	5	0	1	108.2	NE
OCU683_001185	LLM class F420-dependent oxidoreductase		MAV_1042	11	0	0	11	0	0.9091	103.4	NE
OCU683_001186	poly-gamma-glutamate hydrolase family protein		MAV_1043	12	0	0	12	0	0.8333	84.2	NE
OCU683_001187	Nramp family divalent metal transporter		MAV_1044	13	0	0	13	0	0.8462	9.27	NE	low-confidence
OCU683_001188	diacylglycerol kinase		MAV_1045	16	0	0	16	0	0.75	125.25	NE
OCU683_001189	SDR family oxidoreductase		MAV_1046	6	0	0	6	0	1	96.67	NE
OCU683_001190	phosphate ABC transporter substrate-binding protein PstS	pstS	MAV_1047	13	0	0	13	0	1	134.62	NE
OCU683_001191	phosphate ABC transporter permease subunit PstC	pstC	MAV_1048	5	0	0	5	0	0.8	68.5	NE
OCU683_001192	phosphate ABC transporter permease PstA	pstA	MAV_1049	7	0	0	7	0	1	58.57	NE
OCU683_001193	Ku protein		MAV_1050	12	0	0	12	0	0.8333	95.6	NE
OCU683_001194	carbohydrate kinase		MAV_1051	7	0	0	7	0	0.8571	19.5	NE
OCU683_001195	mannitol dehydrogenase family protein		MAV_1052	17	0	0	17	0	0.8824	40.4	NE
OCU683_001196	HAD family hydrolase		MAV_1053	5	0	0	5	0	0.2	24	NE	low-confidence
OCU683_001197	mannitol dehydrogenase family protein		MAV_1054	16	0	0	16	0	0.9375	105.6	NE
OCU683_001198	ATP-dependent DNA ligase		MAV_1056	23	0	0	23	0	0.6522	41.8	NE
OCU683_001199	fumarylacetoacetate hydrolase family protein		MAV_1057	22	0	0	22	0	0.6364	28.71	NE
OCU683_001200	class I SAM-dependent methyltransferase		MAV_1058	8	0	0	8	0	1	129.75	NE
OCU683_001201	enoyl-CoA hydratase/isomerase family protein		MAV_1060	10	0	0	10	0	0.8	129	NE
OCU683_001202	LLM class flavin-dependent oxidoreductase		MAV_1061	15	0	0	15	0	1	116.4	NE
OCU683_001203	STAS domain-containing protein		MAV_1062	3	0	0	3	0	1	113.67	NE
OCU683_001204	DUF4873 domain-containing protein		MAV_5119	9	0	0	9	0	0.8889	197	NE
OCU683_001205	diiron oxygenase		MAV_1064	8	0	0	8	0	1	102.75	NE
OCU683_001206	precorrin-6A synthase (deacetylating)	cobF	MAV_1065	8	0	0	8	0	0.875	206.14	NE
OCU683_001207	DNA-formamidopyrimidine glycosylase family protein			1	0	0	1	0	1	421	NE	low-confidence
OCU683_001208	zinc finger domain-containing protein		MAV_1066	3	0	0	3	0	1	44	NE
OCU683_001209	SDR family oxidoreductase		MAV_1067	4	0	0	4	0	0.75	40.67	NE
OCU683_001210	glucose-6-phosphate isomerase	pgi	MAV_1068	15	0	0	15	0	0.8	32.25	NE
OCU683_001211	chorismate mutase		MAV_1069	1	0	0	1	0	0	0	NE	low-confidence
OCU683_001212	DNA helicase PcrA	pcrA	MAV_1071	25	0	0	25	0	0.92	70.26	NE
OCU683_001213	hypothetical protein		MAV_1072	7	0	0	7	0	1	224.71	NE	ambiguous
OCU683_001214	M23 family metallopeptidase		MAV_1073	9	0	0	9	0	0.8889	313.5	NE	low-confidence
OCU683_001215	ADP-forming succinate--CoA ligase subunit beta	sucC	MAV_1074	11	0	0	11	0	0.2727	41.67	NE	low-confidence
OCU683_001216	succinate--CoA ligase subunit alpha	sucD	MAV_1075	7	0	0	7	0	0.2857	29	NE	low-confidence
OCU683_001217	acetyl-CoA acetyltransferase		MAV_1076	18	0	0	18	0	0.8889	194.88	NE
OCU683_001218	LLM class F420-dependent oxidoreductase		MAV_1077	8	0	0	8	0	1	286.12	NE	low-confidence
OCU683_001219	DUF5336 domain-containing protein		MAV_1078	21	0	0	21	0	0.8571	283.5	NE	ambiguous
OCU683_001220	DUF6350 family protein		MAV_1079	7	0	0	7	0	1	141.43	NE
OCU683_001221	phosphoribosylglycinamide formyltransferase	purN	MAV_1080	7	7	0	0	0	0	0	ES
OCU683_001222	bifunctional phosphoribosylaminoimidazolecarboxamide formyltransferase/IMP cyclohydrolase	purH	MAV_1081	12	11	0	1	0	0.0833	3	ES
OCU683_001223	LGFP repeat-containing protein		MAV_1082	10	0	0	10	0	1	172.4	NE
OCU683_001224	sigma 54-interacting transcriptional regulator			11	0	0	11	0	1	86.64	NE
OCU683_001225	VWA domain-containing protein		MAV_1084	15	0	0	15	0	0.6	32.67	NE
OCU683_001226	aldo/keto reductase		MAV_1085	11	0	0	11	0	0.7273	55.62	NE
OCU683_001227	DUF1707 domain-containing protein		MAV_1086	9	0	0	9	0	0.7778	30.86	NE
OCU683_001228	enoyl-CoA hydratase family protein		MAV_1087	7	0	0	7	0	1	39.29	NE
OCU683_001229	acyl-CoA dehydrogenase		MAV_1088	12	0	0	12	0	0.8333	35.1	NE
OCU683_001230	biotin carboxylase N-terminal domain-containing protein		MAV_1089	18	0	0	18	0	0.7222	14.31	NE	low-confidence
OCU683_001231	acyl-CoA carboxylase subunit beta		MAV_1090	15	0	0	15	0	0.6	17.56	NE	low-confidence
OCU683_001232	acyl-CoA dehydrogenase family protein		MAV_1091	11	0	0	11	0	0.6364	72.43	NE
OCU683_001233	acyclic terpene utilization AtuA family protein		MAV_1092	19	0	0	19	0	0.8947	138.71	NE
OCU683_001234	50S ribosomal protein L32	rpmF	MAV_1093	2	0	0	2	0	0	0	NE	low-confidence
OCU683_001235	two-component system response regulator MprA	mprA	MAV_1094	8	0	0	8	0	1	440.62	NE	low-confidence
OCU683_001236	ATP-binding protein		MAV_1095	11	8	0	3	0	0.2727	309	ES	low-confidence
OCU683_001237	trypsin-like peptidase domain-containing protein		MAV_1096	9	0	0	9	0	0.8889	61.38	NE
OCU683_001238	MogA/MoaB family molybdenum cofactor biosynthesis protein		MAV_1097	3	0	0	3	0	1	323.67	NE	low-confidence
OCU683_001239	large-conductance mechanosensitive channel protein MscL	mscL	MAV_1098	5	0	0	5	0	0.8	166	NE
OCU683_001240	SAF domain-containing protein		MAV_1099	5	0	0	5	0	0.8	227.75	NE
OCU683_001241	FmdB family zinc ribbon protein		MAV_1100	4	0	0	4	0	1	666.75	NE	low-confidence
OCU683_001242	5-formyltetrahydrofolate cyclo-ligase		MAV_1101	4	0	0	4	0	1	250.25	NE	ambiguous
OCU683_001243	UTP--glucose-1-phosphate uridylyltransferase		MAV_1102	9	7	0	2	0	0.2222	30.5	ES	ambiguous
OCU683_001244	gephyrin-like molybdotransferase Glp	glp	MAV_1103	9	0	0	9	0	0.8889	23.62	NE
OCU683_001245	GNAT family protein		MAV_1104	7	0	0	7	0	1	178.71	NE
OCU683_001246	gephyrin-like molybdotransferase receptor GlpR	glpR	MAV_1105	11	0	0	11	0	0.9091	340.8	NE	low-confidence
OCU683_001248	IS3 family transposase		MAV_5035	8	0	0	8	0	1	126.25	NE
OCU683_001249	hypothetical protein			2	0	0	2	0	1	432	NE	low-confidence
OCU683_001250	IS3 family transposase		MAV_1454	15	0	0	15	0	0.9333	199.64	NE
OCU683_001251	hypothetical protein		MAV_1480	5	0	0	5	0	1	226.6	NE	ambiguous
OCU683_001252	hypothetical protein		MAV_3647	26	0	0	26	0	1	175.69	NE
OCU683_001253	hypothetical protein		MAV_4572	13	0	0	13	0	1	82.62	NE
OCU683_001254	hypothetical protein			6	0	0	6	0	1	227	NE	ambiguous
OCU683_001255	hypothetical protein		MAV_1109	26	0	0	26	0	0.7308	73.37	NE
OCU683_001256	hypothetical protein			7	0	0	7	0	1	267.43	NE	low-confidence
OCU683_001257	hypothetical protein		MAV_1111	2	0	0	2	0	1	5.5	NE	low-confidence
OCU683_001258	hypothetical protein		MAV_1112	8	0	0	8	0	0.875	47.71	NE
OCU683_001259	TetR/AcrR family transcriptional regulator		MAV_1113	7	0	0	7	0	0.5714	62	NE
OCU683_001260	hotdog fold domain-containing protein		MAV_1114	5	0	0	5	0	0.8	47.75	NE
OCU683_001261	IS1634 family transposase			21	0	0	21	0	0.9524	274.05	NE	low-confidence
OCU683_001262	DUF4442 domain-containing protein			N/A	N/A	N/A	N/A	N/A	N/A	N/A	N/A	N/A
OCU683_001263	TetR/AcrR family transcriptional regulator		MAV_1115	4	0	0	4	0	1	53.25	NE
OCU683_001264	SRPBCC family protein		MAV_1116	17	0	0	17	0	1	198.88	NE
OCU683_001265	M20/M25/M40 family metallo-hydrolase		MAV_1117	15	0	0	15	0	0.9333	116.14	NE
OCU683_001266	GHMP kinase		MAV_1118	11	0	0	11	0	0.8182	74.11	NE
OCU683_001267	SIS domain-containing protein		MAV_1119	3	0	0	3	0	0.6667	21.5	NE	ambiguous
OCU683_001268	D-glycero-alpha-D-manno-heptose-1,7-bisphosphate 7-phosphatase		MAV_1120	4	0	0	4	0	1	79.75	NE
OCU683_001269	GNAT family N-acetyltransferase		MAV_1121	5	0	0	5	0	0.8	119.25	NE
OCU683_001270	DUF5642 family protein		MAV_1122	5	0	0	5	0	1	68.6	NE
OCU683_001271	DUF5642 family protein		MAV_1123	5	0	0	5	0	1	50.6	NE
OCU683_001272	alpha-ketoglutarate-dependent dioxygenase AlkB		MAV_1124	3	0	0	3	0	1	227.33	NE	ambiguous
OCU683_001273	arginine deiminase	arcA	MAV_1125	7	0	0	7	0	0.8571	212.83	NE
OCU683_001274	dolichyl-phosphate-mannose--protein mannosyltransferase		MAV_1126	19	0	0	19	0	0.8947	64.29	NE
OCU683_001275	16S rRNA (cytidine(1402)-2'-O)-methyltransferase	rsmI	MAV_1128	2	0	0	2	0	1	28	NE
OCU683_001276	aminodeoxychorismate synthase component I		MAV_1127	11	0	0	11	0	0.4545	8.6	NE	low-confidence
OCU683_001277	RNA polymerase sigma-70 factor		MAV_1129	8	0	0	8	0	1	193.25	NE
OCU683_001278	FAD-dependent oxidoreductase		MAV_1130	8	0	0	8	0	1	181.25	NE
OCU683_001279	hypothetical protein		MAV_1131	27	0	0	27	0	0.8148	119.5	NE
OCU683_001280	EAL domain-containing protein		MAV_1132	7	0	0	7	0	0.8571	222	NE
OCU683_001281	FkbM family methyltransferase		MAV_1133	4	0	0	4	0	1	75.75	NE
OCU683_001282	hypothetical protein		MAV_1134	24	0	0	24	0	0.8333	35	NE
OCU683_001283	AAA family ATPase		MAV_1135	10	0	0	10	0	0.8	97	NE
OCU683_001284	O-antigen ligase family protein		MAV_1136	23	0	0	23	0	0.7826	28	NE
OCU683_001285	glycosyltransferase family 4 protein		MAV_1137	8	0	0	8	0	0.75	15.67	NE	low-confidence
OCU683_001286	aldo/keto reductase			5	0	0	5	0	0.6	50.33	NE
OCU683_001287	FAD-dependent oxidoreductase		MAV_1139	20	0	12	8	0	0.6	25.5	GD
OCU683_001288	hypothetical protein			9	0	9	0	0	0.7778	11.29	GD
OCU683_001289	Gfo/Idh/MocA family oxidoreductase		MAV_2987	18	0	7	11	0	0.5556	35.2	NE
OCU683_001290	UDP-N-acetylglucosamine--LPS N-acetylglucosamine transferase			7	0	0	7	0	1	55.43	NE
OCU683_001291	glycosyltransferase			N/A	N/A	N/A	N/A	N/A	N/A	N/A	N/A	N/A
OCU683_001292	glycosyltransferase family 4 protein			11	0	0	11	0	0.7273	67.12	NE
OCU683_001293	glycosyltransferase			12	0	0	12	0	0.6667	32.62	NE
OCU683_001294	oligosaccharide flippase family protein			9	0	0	9	0	0.7778	113.86	NE
OCU683_001295	sugar transferase			17	0	0	17	0	0.9412	82.19	NE
OCU683_001296	dTDP-4-dehydrorhamnose 3,5-epimerase family protein		MAV_4407	8	0	0	8	0	0.875	229.43	NE
OCU683_001297	PPE family protein		MAV_2928	11	0	0	11	0	1	249	NE	ambiguous
OCU683_001298	TetR family transcriptional regulator		MAV_1140	5	0	0	5	0	1	351.8	NE	low-confidence
OCU683_001299	TetR family transcriptional regulator		MAV_1141	9	0	0	9	0	1	137.44	NE
OCU683_001300	hypothetical protein			14	0	0	14	0	0.7857	119.55	NE
OCU683_001301	polysaccharide deacetylase family protein		MAV_1144	9	0	0	9	0	0.4444	22.5	NE	low-confidence
OCU683_001302	PAS domain-containing protein		MAV_1143	3	0	0	3	0	0.6667	158	NE
OCU683_001303	methionine--tRNA ligase	metG	MAV_1145	21	21	0	0	0	0	0	ES
OCU683_001304	TatD family hydrolase		MAV_1146	8	0	0	0	8	1	454.5	GA
OCU683_001305	transglycosylase family protein		MAV_1147	7	0	0	0	7	1	270.14	GA
OCU683_001306	16S rRNA (adenine(1518)-N(6)/adenine(1519)-N(6))-dimethyltransferase RsmA	rsmA	MAV_1148	4	0	0	0	4	0.75	326.33	GA
OCU683_001307	4-(cytidine 5'-diphospho)-2-C-methyl-D-erythritol kinase		MAV_1149	2	0	0	0	2	0.5	4	GA	low-confidence
OCU683_001308	fatty acyl-AMP ligase		MAV_1150	14	0	0	0	14	1	383.07	GA
OCU683_001309	aminoacyl-tRNA hydrolase	pth	MAV_1151	4	0	0	4	0	0.25	10	NE	low-confidence
OCU683_001310	50S ribosomal protein L25/general stress protein Ctc		MAV_1152	2	0	0	2	0	1	22	NE
OCU683_001311	oxidoreductase		MAV_1153	7	0	0	7	0	1	149.29	NE
OCU683_001312	LpqN/LpqT family lipoprotein		MAV_1154	6	0	0	6	0	1	92.33	NE
OCU683_001313	arsenate reductase (glutaredoxin)	arsC	MAV_1155	3	0	0	3	0	0.6667	31	NE
OCU683_001314	ribose-phosphate diphosphokinase		MAV_1156	7	7	0	0	0	0	0	ES
OCU683_001315	bifunctional UDP-N-acetylglucosamine diphosphorylase/glucosamine-1-phosphate N-acetyltransferase GlmU	glmU	MAV_1157	10	8	0	1	1	0.2	57.5	ES	low-confidence
OCU683_001317	TetR/AcrR family transcriptional regulator		MAV_1159	6	0	0	0	6	1	285.33	GA
OCU683_001318	diaminopimelate decarboxylase	lysA	MAV_1160	14	0	0	0	14	0.9286	183.31	GA	ambiguous
OCU683_001319	transcription-repair coupling factor	mfd	MAV_3818	25	0	0	5	20	1	350.48	GA
OCU683_001320	nucleoside triphosphate pyrophosphohydrolase		MAV_1162	4	0	0	4	0	1	238.5	NE	ambiguous
OCU683_001321	lytic transglycosylase domain-containing protein		MAV_1163	9	0	0	9	0	1	82.78	NE
OCU683_001322	phosphopyruvate hydratase	eno	MAV_1164	14	0	14	0	0	0.1429	19	GD	ambiguous
OCU683_001323	septum formation initiator family protein		MAV_1165	4	0	4	0	0	0	0	GD	ambiguous
OCU683_001324	DUF501 domain-containing protein		MAV_1166	6	0	6	0	0	0	0	GD	ambiguous
OCU683_001325	exopolyphosphatase		MAV_1167	3	0	2	1	0	0.3333	28	GD
OCU683_001326	hypothetical protein		MAV_1168	7	0	0	7	0	0.7143	23.2	NE
OCU683_001327	response regulator		MAV_1169	6	0	0	6	0	0.8333	19.8	NE
OCU683_001328	ATP-binding protein		MAV_1170	18	0	0	18	0	0.7778	103.79	NE
OCU683_001329	potassium-transporting ATPase subunit C		MAV_1171	10	0	0	10	0	1	53.1	NE
OCU683_001330	potassium-transporting ATPase subunit KdpB	kdpB	MAV_1172	10	0	0	10	0	0.9	75.11	NE
OCU683_001331	potassium-transporting ATPase subunit KdpA	kdpA	MAV_1173	17	0	0	17	0	1	87.59	NE
OCU683_001332	potassium-transporting ATPase subunit F			3	0	0	3	0	1	190.33	NE
OCU683_001333	potassium ABC transporter ATPase		MAV_1174	2	0	0	2	0	1	137	NE
OCU683_001334	HAMP domain-containing sensor histidine kinase		MAV_1175	10	0	0	10	0	0.8	44.88	NE
OCU683_001335	response regulator transcription factor		MAV_1176	10	0	0	10	0	1	156.2	NE
OCU683_001336	WXG100 family type VII secretion target		MAV_2921	3	0	0	3	0	1	265	NE	low-confidence
OCU683_001337	WXG100 family type VII secretion target		MAV_2922	4	0	0	4	0	1	340.5	NE	low-confidence
OCU683_001338	PPE family protein		MAV_1347	9	0	0	9	0	1	156.56	NE
OCU683_001339	PE domain-containing protein		MAV_1346	8	0	0	8	0	0.875	154.29	NE
OCU683_001341	class I SAM-dependent methyltransferase		MAV_1181	15	0	0	15	0	1	214.8	NE	ambiguous
OCU683_001342	hypothetical protein		MAV_1182	8	0	0	8	0	1	136.62	NE
OCU683_001343	hypothetical protein		MAV_1183	2	0	0	2	0	1	21	NE
OCU683_001344	DUF427 domain-containing protein		MAV_1184	17	0	0	17	0	0.9412	80.5	NE
OCU683_001345	YncE family protein		MAV_1185	13	0	0	13	0	1	326.92	NE	low-confidence
OCU683_001346	long-chain fatty acid--CoA ligase		MAV_1186	17	0	0	17	0	0.7647	77.54	NE
OCU683_001347	SRPBCC family protein		MAV_1187	3	0	0	3	0	0.6667	87	NE
OCU683_001348	class II glutamine amidotransferase		MAV_1188	6	0	0	6	0	0.5	107.67	NE
OCU683_001349	patatin-like phospholipase family protein		MAV_1189	2	0	0	2	0	1	47	NE
OCU683_001350	patatin-like phospholipase family protein		MAV_1190	4	0	0	4	0	1	72.75	NE
OCU683_001351	lipoprotein LpqV		MAV_1191	4	0	0	4	0	1	249.5	NE	ambiguous
OCU683_001352	cysteine dioxygenase		MAV_1192	6	0	0	6	0	0.6667	277.5	NE
OCU683_001353	rhodanese-like domain-containing protein		MAV_1194	3	0	0	3	0	1	181.33	NE
OCU683_001354	alpha/beta hydrolase		MAV_1193	18	0	0	18	0	1	299.61	NE	low-confidence
OCU683_001355	enoyl-CoA hydratase		MAV_1195	4	0	0	4	0	1	51.5	NE
OCU683_001356	enoyl-CoA hydratase/isomerase family protein		MAV_1196	10	0	0	10	0	0.9	117.44	NE
OCU683_001357	Bax inhibitor-1/YccA family protein		MAV_1197	14	0	0	14	0	1	151.79	NE
OCU683_001358	acetyl-CoA C-acetyltransferase		MAV_1198	4	0	0	4	0	1	574.75	NE	low-confidence
OCU683_001359	SGNH/GDSL hydrolase family protein		MAV_1199	6	0	0	6	0	1	142	NE
OCU683_001360	alpha/beta hydrolase		MAV_1200	10	0	0	10	0	1	179.9	NE
OCU683_001361	cystathionine beta-synthase		MAV_1201	16	0	0	16	0	1	323.5	NE	low-confidence
OCU683_001362	RDD family protein		MAV_1202	12	0	0	12	0	0.9167	116	NE
OCU683_001363	cystathionine gamma-synthase		MAV_1203	10	0	0	10	0	0.8	106.12	NE
OCU683_001364	transcription elongation factor GreA	greA	MAV_1204	8	0	0	8	0	1	123	NE
OCU683_001365	DUF4307 domain-containing protein		MAV_1205	5	0	0	5	0	0.8	47.5	NE
OCU683_001366	mycothiol conjugate amidase Mca	mca	MAV_1206	10	0	0	10	0	0.7	72.14	NE
OCU683_001367	hypothetical protein		MAV_1207	N/A	N/A	N/A	N/A	N/A	N/A	N/A	N/A	N/A
OCU683_001368	thioredoxin domain-containing protein		MAV_1208	18	0	0	18	0	0.9444	194.82	NE
OCU683_001369	nuclear transport factor 2 family protein		MAV_1209	5	0	0	5	0	1	169.2	NE
OCU683_001370	hemolysin III family protein		MAV_1210	12	0	0	12	0	1	336.08	NE	low-confidence
OCU683_001371	(2Z,6E)-farnesyl diphosphate synthase		MAV_1211	12	0	0	12	0	0.6667	66.75	NE
OCU683_001372	hypothetical protein		MAV_1212	8	0	0	8	0	1	290.25	NE	low-confidence
OCU683_001373	hypothetical protein		MAV_1213	7	0	0	7	0	0.8571	183.5	NE
OCU683_001374	type I pantothenate kinase	coaA	MAV_1214	13	11	0	2	0	0.2308	54.67	ES	low-confidence
OCU683_001375	serine hydroxymethyltransferase	glyA	MAV_1215	10	10	0	0	0	0	0	ES
OCU683_001376	acyl-ACP desaturase		MAV_1216	11	11	0	0	0	0	0	ES
OCU683_001377	PhoH family protein		MAV_1217	5	0	0	5	0	0.8	105.25	NE
OCU683_001378	polysaccharide deacetylase family protein		MAV_1218	9	0	0	9	0	0.6667	45.5	NE
OCU683_001379	adenylate/guanylate cyclase domain-containing protein		MAV_1220	12	0	0	12	0	0.8333	27.8	NE
OCU683_001380	hypothetical protein		MAV_1219	15	0	0	15	0	0.6	18	NE	low-confidence
OCU683_001381	class II fumarate hydratase		MAV_1221	10	9	0	1	0	0.1	49	ES	ambiguous
OCU683_001382	class II fructose-bisphosphatase	glpX	MAV_1222	8	0	0	8	0	0.875	42.86	NE
OCU683_001383	DUF4245 domain-containing protein		MAV_1223	8	0	0	8	0	1	99.38	NE
OCU683_001384	dienelactone hydrolase family protein		MAV_1224	8	0	0	8	0	0.875	18.29	NE
OCU683_001385	carboxylesterase/lipase family protein		MAV_1226	17	0	0	17	0	0.7647	60.46	NE
OCU683_001386	NAD-dependent epimerase/dehydratase family protein		MAV_1225	13	0	0	13	0	0.7692	66.5	NE
OCU683_001387	exodeoxyribonuclease VII small subunit		MAV_1227	6	0	0	6	0	0.3333	37	NE	ambiguous
OCU683_001388	exodeoxyribonuclease VII large subunit	xseA	MAV_1228	7	0	0	7	0	0.8571	93.5	NE
OCU683_001389	lipid droplet-associated protein		MAV_1229	7	0	0	7	0	1	243.43	NE	ambiguous
OCU683_001390	4-hydroxy-3-methylbut-2-enyl diphosphate reductase		MAV_1230	5	0	0	5	0	0	0	NE	low-confidence
OCU683_001391	DUF6542 domain-containing protein		MAV_1231	20	0	11	9	0	0.55	150.91	GD	low-confidence
OCU683_001392	redox-regulated ATPase YchF	ychF	MAV_1232	8	0	0	0	8	0.875	224.29	GA	ambiguous
OCU683_001393	HNH endonuclease signature motif containing protein		MAV_1236	27	0	0	0	27	1	304.11	GA
OCU683_001394	type II toxin-antitoxin system VapB family antitoxin		MAV_1239	2	0	0	2	0	1	71.5	NE
OCU683_001395	type II toxin-antitoxin system VapC family toxin		MAV_1240	6	0	0	6	0	1	238.17	NE	ambiguous
OCU683_001396	nitroreductase family deazaflavin-dependent oxidoreductase		MAV_1241	10	0	0	10	0	0.8	115.62	NE
OCU683_001397	glucose 1-dehydrogenase		MAV_1242	7	0	0	7	0	1	212.14	NE	ambiguous
OCU683_001398	helix-turn-helix domain-containing protein			2	0	0	2	0	1	120.5	NE
OCU683_001399	hypothetical protein		MAV_1243	3	0	0	3	0	1	141.33	NE
OCU683_001400	VOC family protein		MAV_1244	5	0	0	5	0	1	222.4	NE	ambiguous
OCU683_001401	hypothetical protein		MAV_1245	1	0	0	1	0	1	103	NE
OCU683_001402	hypothetical protein		MAV_1246	1	0	0	1	0	1	104	NE
OCU683_001403	peptidoglycan endopeptidase		MAV_1247	9	0	0	9	0	0.8889	80.38	NE
OCU683_001404	putative quinol monooxygenase		MAV_1248	2	0	0	2	0	1	116.5	NE
OCU683_001405	guanylate cyclase		MAV_1249	6	0	0	6	0	0.8333	40	NE
OCU683_001406	hypothetical protein		MAV_1251	3	0	0	3	0	1	51.33	NE
OCU683_001407	adenylate/guanylate cyclase domain-containing protein		MAV_1250	3	0	0	3	0	1	61.33	NE
OCU683_001408	glucose-6-phosphate dehydrogenase		MAV_1252	16	0	0	16	0	0.9375	87.53	NE
OCU683_001409	phosphogluconate dehydrogenase (NAD(+)-dependent, decarboxylating)	gnd	MAV_1253	10	0	0	10	0	0.7	57	NE
OCU683_001410	alpha/beta hydrolase		MAV_1254	5	0	0	5	0	0.8	78.75	NE
OCU683_001411	VOC family protein		MAV_1255	5	0	0	5	0	1	107.6	NE
OCU683_001412	alpha/beta fold hydrolase		MAV_1256	10	0	0	10	0	0.7	61.57	NE
OCU683_001413	WS/DGAT domain-containing protein		MAV_1257	9	0	0	9	0	1	52.33	NE
OCU683_001414	MarR family transcriptional regulator		MAV_1258	5	0	0	5	0	1	39.8	NE
OCU683_001415	pyruvate, phosphate dikinase		MAV_1259	11	0	0	11	0	0.7273	78.88	NE
OCU683_001416	DoxX family protein		MAV_1260	6	0	0	6	0	1	85.83	NE
OCU683_001417	DUF3556 domain-containing protein		MAV_1261	15	0	0	15	0	1	205.73	NE	ambiguous
OCU683_001418	5-methyltetrahydropteroyltriglutamate--homocysteine S-methyltransferase	metE	MAV_1262	24	0	0	24	0	0.8333	59.7	NE
OCU683_001419	SDR family oxidoreductase		MAV_1263	3	0	0	3	0	0.6667	135.5	NE
OCU683_001420	SDR family oxidoreductase		MAV_1264	10	0	0	10	0	1	122.9	NE
OCU683_001421	TetR/AcrR family transcriptional regulator		MAV_1265	10	0	0	10	0	0.8	109.38	NE
OCU683_001422	nitroreductase family protein		MAV_1266	10	0	0	10	0	0.9	35.33	NE
OCU683_001423	acyl-CoA dehydrogenase family protein		MAV_1267	11	0	0	11	0	0.7273	32.12	NE
OCU683_001424	acyl-CoA dehydrogenase family protein		MAV_1268	9	0	0	9	0	0.6667	53.67	NE
OCU683_001425	nitric oxide reductase activation protein NorD		MAV_1269	18	0	0	18	0	0.8333	68.47	NE
OCU683_001426	CbbQ/NirQ/NorQ/GpvN family protein		MAV_1270	11	0	0	11	0	0.9091	128.5	NE
OCU683_001427	ABC transporter substrate-binding protein			10	0	0	10	0	0.9	42.11	NE
OCU683_001428	spirocyclase AveC family protein		MAV_1272	17	0	0	17	0	0.7059	80.17	NE
OCU683_001429	SDR family oxidoreductase		MAV_1273	10	0	0	10	0	0.8	44.25	NE
OCU683_001430	cytochrome P450		MAV_1274	10	0	0	10	0	0.7	75.14	NE
OCU683_001431	aldehyde dehydrogenase family protein		MAV_1275	16	0	0	16	0	0.875	69.36	NE
OCU683_001432	acetyl-CoA C-acyltransferase		MAV_1276	7	0	0	7	0	0.7143	16.2	NE	low-confidence
OCU683_001433	crotonase/enoyl-CoA hydratase family protein		MAV_1277	4	0	0	4	0	1	75.25	NE
OCU683_001434	NAD(P)/FAD-dependent oxidoreductase		MAV_1278	12	0	0	12	0	0.9167	82.64	NE
OCU683_001435	isoprenylcysteine carboxyl methyltransferase family protein		MAV_1279	9	0	0	9	0	0.5556	90.8	NE
OCU683_001436	type III polyketide synthase		MAV_1280	10	0	0	10	0	0.8	84.5	NE
OCU683_001437	NAD(P)H-binding protein		MAV_1281	12	0	0	12	0	0.9167	130.18	NE
OCU683_001438	lysostaphin resistance A-like protein		MAV_1282	8	0	0	8	0	0.875	90.57	NE
OCU683_001439	enoyl-CoA hydratase		MAV_1283	3	0	0	2	1	1	168.67	NE
OCU683_001440	CaiB/BaiF CoA transferase family protein		MAV_1284	12	0	0	0	12	1	493.58	GA
OCU683_001441	3-hydroxyacyl-CoA dehydrogenase		MAV_1285	2	0	0	0	2	1	181.5	GA	ambiguous
OCU683_001442	hypothetical protein		MAV_1286	1	0	0	0	1	1	708	GA
OCU683_001443	MMPL family transporter		MAV_1287	11	0	0	0	11	1	435.18	GA
OCU683_001444	class I SAM-dependent methyltransferase		MAV_1288	4	0	0	4	0	1	112.75	NE
OCU683_001445	NAD-dependent deacylase		MAV_1289	8	0	0	8	0	0.625	143	NE
OCU683_001446	GntR family transcriptional regulator		MAV_1290	5	0	0	5	0	1	55.2	NE
OCU683_001447	DUF1697 domain-containing protein		MAV_1291	9	0	0	9	0	0.7778	186.86	NE
OCU683_001448	PPOX class F420-dependent oxidoreductase		MAV_1292	7	0	0	7	0	0.8571	73	NE
OCU683_001449	DUF5302 domain-containing protein		MAV_1293	N/A	N/A	N/A	N/A	N/A	N/A	N/A	N/A	N/A
OCU683_001450	HhH-GPD-type base excision DNA repair protein		MAV_1294	7	0	0	7	0	1	204.57	NE	ambiguous
OCU683_001451	DUF1059 domain-containing protein		MAV_1295	3	0	0	3	0	1	393	NE	low-confidence
OCU683_001452	hypothetical protein		MAV_1296	3	0	0	3	0	0.6667	512.5	NE	low-confidence
OCU683_001453	hypothetical protein		MAV_1297	2	0	0	2	0	1	270.5	NE	low-confidence
OCU683_001454	mannosyltransferase		MAV_1298	19	0	0	19	0	0.7895	10.27	NE	low-confidence
OCU683_001455	4a-hydroxytetrahydrobiopterin dehydratase		MAV_1299	4	0	0	4	0	0.75	19.67	NE	ambiguous
OCU683_001456	cell division protein DivIVA		MAV_1300	6	0	0	6	0	1	200.67	NE
OCU683_001457	(deoxy)nucleoside triphosphate pyrophosphohydrolase		MAV_1301	2	0	0	2	0	0.5	109	NE
OCU683_001458	nitrate reductase subunit alpha		MAV_1303	51	0	0	51	0	0.8824	79.29	NE
OCU683_001459	nitrate reductase subunit beta	narH	MAV_1304	29	0	0	29	0	0.8621	77.84	NE
OCU683_001460	nitrate reductase molybdenum cofactor assembly chaperone	narJ	MAV_1305	9	0	0	9	0	0.8889	167.62	NE
OCU683_001461	respiratory nitrate reductase subunit gamma	narI	MAV_1306	16	0	0	16	0	1	268.44	NE	low-confidence
OCU683_001462	translational GTPase TypA	typA	MAV_1307	4	0	0	4	0	1	282.5	NE	low-confidence
OCU683_001463	ABC transporter family substrate-binding protein		MAV_1308	11	10	0	1	0	0.0909	546	ES	low-confidence
OCU683_001464	TetR/AcrR family transcriptional regulator		MAV_1309	5	0	0	5	0	0.8	124.5	NE
OCU683_001465	N-acetyl-1-D-myo-inositol-2-amino-2-deoxy-alpha-D-glucopyranoside deacetylase	mshB	MAV_1310	10	0	0	10	0	0.7	278.57	NE
OCU683_001466	hypothetical protein		MAV_1311	5	0	0	5	0	1	336	NE	low-confidence
OCU683_001467	bifunctional FO biosynthesis protein CofGH		MAV_1312	24	0	0	24	0	1	99.75	NE
OCU683_001468	maleylpyruvate isomerase N-terminal domain-containing protein		MAV_1313	1	0	0	1	0	1	42	NE
OCU683_001469	hemophore-related protein		MAV_1314	4	0	0	4	0	1	718.5	NE	low-confidence
OCU683_001470	ferredoxin	fdxA	MAV_1316	7	0	0	7	0	1	289.14	NE	low-confidence
OCU683_001471	succinyldiaminopimelate transaminase	dapC	MAV_1317	10	0	0	10	0	0.9	200.78	NE
OCU683_001472	amino acid permease		MAV_1318	24	0	0	24	0	0.875	117.19	NE
OCU683_001473	sulfolipid-1 biosynthesis phthioceranic/hydroxyphthioceranic acid synthase	pks2	MAV_1321	50	0	0	50	0	0.76	65.34	NE
OCU683_001474	hypothetical protein		MAV_1320	3	0	0	3	0	0.6667	122	NE
OCU683_001475	type II toxin-antitoxin system VapB family antitoxin		MAV_1323	2	0	0	2	0	0.5	25	NE	ambiguous
OCU683_001476	PPE family protein		MAV_1322	10	0	0	10	0	0.5	83	NE
OCU683_001477	PPE family protein		MAV_1324	9	0	0	9	0	0.8889	74.88	NE
OCU683_001478	adenylyl-sulfate kinase	cysC	MAV_1325	7	0	0	7	0	0.8571	51.17	NE
OCU683_001479	sulfate adenylyltransferase	sat	MAV_1326	15	0	0	15	0	0.6667	31.3	NE
OCU683_001480	hypothetical protein		MAV_1327	2	0	0	2	0	1	4	NE	low-confidence
OCU683_001481	fatty-acid--AMP ligase FAAL21/FadD21	fadD21	MAV_1328	20	0	0	20	0	0.85	69.29	NE
OCU683_001482	PPE domain-containing protein		MAV_1329	16	0	0	16	0	0.8125	27.38	NE
OCU683_001483	helix-turn-helix domain-containing protein		MAV_1330	9	0	0	9	0	0.7778	47.57	NE
OCU683_001484	L-glutamate gamma-semialdehyde dehydrogenase	pruA	MAV_1331	21	0	0	21	0	0.8095	27	NE
OCU683_001485	proline dehydrogenase family protein		MAV_1332	12	0	0	12	0	0.75	28.89	NE
OCU683_001486	TetR/AcrR family transcriptional regulator		MAV_1333	5	0	0	5	0	0.4	22	NE	low-confidence
OCU683_001487	lipid-transfer protein		MAV_1334	8	0	0	8	0	0.875	71.86	NE
OCU683_001488	MaoC family dehydratase		MAV_1335	2	0	0	2	0	0.5	10	NE	low-confidence
OCU683_001489	acyl-CoA dehydrogenase family protein		MAV_1336	8	0	0	8	0	1	37.38	NE
OCU683_001490	Zn-ribbon domain-containing OB-fold protein		MAV_0619	7	0	0	7	0	1	122.57	NE
OCU683_001491	MaoC family dehydratase N-terminal domain-containing protein		MAV_0619	6	0	0	6	0	0.8333	21	NE
OCU683_001492	acyl-CoA dehydrogenase family protein		MAV_1338	12	0	0	12	0	0.75	49.56	NE
OCU683_001493	cytochrome P450		MAV_1339	13	0	0	13	0	0.9231	47.58	NE
OCU683_001494	aldehyde dehydrogenase family protein		MAV_1340	11	0	0	11	0	1	72.45	NE
OCU683_001495	CoA transferase		MAV_1341	24	0	0	24	0	0.7917	65.37	NE
OCU683_001496	alpha/beta hydrolase		MAV_1342	6	0	0	6	0	1	207.67	NE	ambiguous
OCU683_001497	acyl-CoA synthetase		MAV_1343	10	0	0	10	0	0.8	180.38	NE
OCU683_001498	MFS transporter		MAV_1344	17	0	0	17	0	0.9412	309.44	NE	low-confidence
OCU683_001499	2,3,4,5-tetrahydropyridine-2,6-dicarboxylate N-succinyltransferase	dapD	MAV_1345	9	9	0	0	0	0	0	ES
OCU683_001500	PE domain-containing protein		MAV_1346	6	0	0	6	0	0.6667	40.5	NE
OCU683_001501	PPE family protein			9	0	0	9	0	0.8889	184.5	NE
OCU683_001502	succinyl-diaminopimelate desuccinylase	dapE	MAV_1349	9	9	0	0	0	0	0	ES
OCU683_001503	AAA family ATPase		MAV_1348	7	3	0	4	0	0.5714	222.25	NE
OCU683_001504	TIGR00730 family Rossman fold protein		MAV_1350	3	0	0	3	0	1	345	NE	low-confidence
OCU683_001505	long-chain-acyl-CoA synthetase FadD6	fadD6	MAV_1351	22	0	0	22	0	1	245.27	NE	ambiguous
OCU683_001506	dihydropteroate synthase	folP	MAV_1352	4	0	0	4	0	1	159.75	NE
OCU683_001507	glucosyl-3-phosphoglycerate synthase		MAV_1353	4	0	0	4	0	1	197	NE
OCU683_001508	DivIVA domain-containing protein		MAV_1354	3	0	0	3	0	1	402.67	NE	low-confidence
OCU683_001509	DNA-3-methyladenine glycosylase I		MAV_1355	6	0	0	6	0	1	189.17	NE
OCU683_001510	DUF3117 domain-containing protein		MAV_1356	2	0	0	2	0	1	124	NE
OCU683_001511	glycogen synthase	glgA	MAV_1357	17	0	0	17	0	0.9412	85.81	NE
OCU683_001512	glucose-1-phosphate adenylyltransferase	glgC	MAV_1358	17	0	0	17	0	1	205.82	NE	ambiguous
OCU683_001513	CocE/NonD family hydrolase		MAV_1359	20	0	0	20	0	0.7	36.07	NE
OCU683_001514	isoprenylcysteine carboxylmethyltransferase family protein		MAV_1360	12	0	0	12	0	0.6667	41.75	NE
OCU683_001515	ABC transporter permease		MAV_1361	18	0	0	18	0	1	43.5	NE
OCU683_001516	ATP-binding cassette domain-containing protein		MAV_1362	3	0	0	3	0	1	37.67	NE
OCU683_001517	TetR family transcriptional regulator		MAV_1363	9	0	0	9	0	1	125.89	NE
OCU683_001518	O-methyltransferase		MAV_1364	3	0	0	3	0	1	321.33	NE	low-confidence
OCU683_001519	RNA polymerase sigma factor SigE	sigE	MAV_1365	9	0	0	9	0	1	195.78	NE
OCU683_001520	anti-sigma E factor RseA	rseA	MAV_1365	2	0	0	2	0	1	61	NE
OCU683_001521	trypsin-like peptidase domain-containing protein		MAV_1366	9	0	9	0	0	0.4444	4.25	GD	ambiguous
OCU683_001522	Sec-independent protein translocase protein TatB	tatB	MAV_1367	1	0	1	0	0	0	0	GD	ambiguous
OCU683_001523	Mrp/NBP35 family ATP-binding protein		MAV_1368	5	0	5	0	0	0	0	GD	ambiguous
OCU683_001524	lytic murein transglycosylase		MAV_1369	11	0	0	0	11	0.9091	262.3	GA
OCU683_001525	DUF1003 domain-containing protein		MAV_1370	8	0	0	0	8	1	202	GA	ambiguous
OCU683_001526	CBS domain-containing protein		MAV_1371	7	0	0	0	7	1	358.43	GA
OCU683_001527	DUF4190 domain-containing protein		MAV_1372	13	5	0	3	5	0.5385	180.71	GA	low-confidence
OCU683_001528	general stress protein		MAV_1373	6	0	0	6	0	0.6667	175.25	NE
OCU683_001529	extracellular solute-binding protein		MAV_1374	12	0	0	12	0	0.8333	95.2	NE
OCU683_001530	carbohydrate ABC transporter permease		MAV_1375	14	0	0	14	0	0.9286	45	NE
OCU683_001531	carbohydrate ABC transporter permease		MAV_1376	8	0	0	8	0	0.75	77.83	NE
OCU683_001532	ABC transporter ATP-binding protein		MAV_1377	12	0	0	12	0	0.8333	60.7	NE
OCU683_001533	suppressor of fused domain protein		MAV_1378	4	0	0	4	0	0.75	56	NE
OCU683_001534	magnesium/cobalt transporter CorA	corA	MAV_1379	13	0	0	13	0	0.9231	127.75	NE
OCU683_001535	malate dehydrogenase		MAV_1380	5	0	0	5	0	0.2	445	NE
OCU683_001536	NADP-dependent malic enzyme		MAV_1381	6	0	0	6	0	0.8333	142.2	NE
OCU683_001537	glycine betaine ABC transporter substrate-binding protein		MAV_1383	7	0	0	7	0	0.8571	135.17	NE
OCU683_001538	SDR family NAD(P)-dependent oxidoreductase		MAV_1382	6	0	0	6	0	1	390.83	NE	low-confidence
OCU683_001539	SDR family NAD(P)-dependent oxidoreductase		MAV_1384	5	0	0	5	0	1	389.8	NE	low-confidence
OCU683_001540	multifunctional oxoglutarate decarboxylase/oxoglutarate dehydrogenase thiamine pyrophosphate-binding subunit/dihydrolipoyllysine-residue succinyltransferase subunit		MAV_2273	36	0	0	36	0	0.9722	158.66	NE
OCU683_001541	hypothetical protein		MAV_1386	6	0	0	6	0	1	287.33	NE	low-confidence
OCU683_001542	MFS transporter		MAV_1387	16	0	0	16	0	0.9375	147.07	NE
OCU683_001543	TM0106 family RecB-like putative nuclease		MAV_1388	31	0	0	31	0	0.871	36.85	NE
OCU683_001544	cytochrome P450		MAV_1389	16	0	0	16	0	0.9375	64.93	NE
OCU683_001545	nuclear transport factor 2 family protein		MAV_1390	10	0	0	10	0	0.8	18.75	NE	ambiguous
OCU683_001546	SDR family NAD(P)-dependent oxidoreductase		MAV_1391	7	0	0	7	0	0.7143	48.8	NE
OCU683_001547	carboxymuconolactone decarboxylase family protein		MAV_1392	5	0	0	5	0	0.8	52.75	NE
OCU683_001548	mycofactocin-coupled SDR family oxidoreductase		MAV_1393	9	0	0	9	0	0.6667	65.17	NE
OCU683_001549	TetR/AcrR family transcriptional regulator		MAV_1394	9	0	0	9	0	0.6667	84.5	NE
OCU683_001550	SDR family NAD(P)-dependent oxidoreductase		MAV_1395	11	0	0	11	0	0.7273	83.12	NE
OCU683_001551	ferredoxin		MAV_1396	2	0	0	2	0	1	19	NE
OCU683_001552	cytochrome P450			19	0	0	19	0	0.7368	40.07	NE
OCU683_001553	TIGR03564 family F420-dependent LLM class oxidoreductase		MAV_0923	13	0	0	13	0	0.8462	40.09	NE
OCU683_001554	hypothetical protein		MAV_1399	13	0	0	13	0	0.6923	85.56	NE
OCU683_001555	LppP/LprE family lipoprotein		MAV_1400	6	0	0	6	0	1	98.17	NE
OCU683_001556	DEAD/DEAH box helicase		MAV_1401	13	0	3	10	0	0.8462	33	NE
OCU683_001557	acyltransferase family protein		MAV_1402	22	0	20	2	0	0.2273	13.4	GD	ambiguous
OCU683_001558	TetR/AcrR family transcriptional regulator		MAV_1403	6	0	0	6	0	0.8333	87	NE
OCU683_001559	cytochrome P450		MAV_1404	9	0	0	9	0	1	134	NE
OCU683_001560	FAD-linked oxidase C-terminal domain-containing protein		MAV_1405	6	0	0	6	0	0.8333	70.6	NE
OCU683_001561	MFS transporter		MAV_1406	13	0	0	13	0	0.8462	110.91	NE
OCU683_001562	uracil-DNA glycosylase		MAV_1407	8	0	0	8	0	0.625	60.4	NE
OCU683_001563	FAD-binding protein		MAV_1408	16	0	0	16	0	0.875	132	NE
OCU683_001564	LLM class flavin-dependent oxidoreductase		MAV_1409	10	0	0	10	0	0.9	51.89	NE
OCU683_001565	diguanylate cyclase		MAV_1410	26	0	0	26	0	0.9615	73.24	NE
OCU683_001566	HIT family protein		MAV_1411	2	0	0	2	0	1	173	NE
OCU683_001567	amidase		MAV_1414	13	0	0	13	0	1	109.77	NE
OCU683_001568	DNA-deoxyinosine glycosylase		MAV_1413	7	0	0	7	0	0.7143	76.2	NE
OCU683_001569	adenylate/guanylate cyclase domain-containing protein		MAV_1415	6	0	0	6	0	0.8333	200.6	NE
OCU683_001570	hypothetical protein		MAV_1416	4	0	0	4	0	0.5	4	NE	low-confidence
OCU683_001571	sensor domain-containing protein		MAV_1417	18	0	0	18	0	0.8333	83.73	NE
OCU683_001572	BTAD domain-containing putative transcriptional regulator		MAV_1418	12	0	0	12	0	0.6667	169.62	NE
OCU683_001573	DUF732 domain-containing protein		MAV_1419	3	0	0	3	0	0.6667	47	NE
OCU683_001574	ABC transporter ATP-binding protein		MAV_1420	20	0	0	20	0	0.7	36.5	NE
OCU683_001575	ABC transporter ATP-binding protein		MAV_1421	19	0	0	19	0	0.7895	75.2	NE
OCU683_001576	DUF3558 domain-containing protein		MAV_1423	2	0	0	2	0	0.5	132	NE
OCU683_001577	DUF3558 domain-containing protein		MAV_1424	4	0	0	4	0	1	86.5	NE
OCU683_001578	histidine phosphatase family protein		MAV_1425	5	0	0	5	0	1	38.2	NE
OCU683_001579	HNH endonuclease signature motif containing protein		MAV_1426	14	0	0	14	0	1	102.07	NE
OCU683_001580	exonuclease SbcCD subunit D		MAV_1427	7	0	0	7	0	1	238.57	NE	ambiguous
OCU683_001581	AAA family ATPase		MAV_1428	15	0	0	15	0	0.6667	72	NE
OCU683_001582	alpha/beta fold hydrolase		MAV_1430	13	0	0	13	0	0.4615	156.5	NE
OCU683_001583	ABC transporter family substrate-binding protein		MAV_1429	15	0	0	15	0	1	63.47	NE
OCU683_001584	dipeptide ABC transporter ATP-binding protein		MAV_1431	14	0	0	14	0	0.5714	22.12	NE	ambiguous
OCU683_001585	ABC transporter permease		MAV_1432	8	0	0	8	0	0.875	22.43	NE
OCU683_001586	ABC transporter permease		MAV_1433	10	0	0	10	0	0.7	101.14	NE
OCU683_001587	beta-class carbonic anhydrase		MAV_1434	5	0	0	5	0	0.6	106.67	NE
OCU683_001588	PaaI family thioesterase		MAV_1435	1	0	0	1	0	1	418	NE	low-confidence
OCU683_001589	sulfate adenylyltransferase subunit CysD	cysD	MAV_1436	8	0	0	8	0	1	94.5	NE
OCU683_001590	adenylyl-sulfate kinase	cysC	MAV_1437	20	0	0	20	0	0.85	68.71	NE
OCU683_001591	RrF2 family transcriptional regulator		MAV_1439	5	0	0	5	0	1	44.8	NE
OCU683_001592	VOC family protein		MAV_1438	6	0	0	6	0	1	120.83	NE
OCU683_001593	VOC family protein		MAV_1440	4	0	0	4	0	1	79.5	NE
OCU683_001594	LLM class flavin-dependent oxidoreductase		MAV_1441	5	0	0	5	0	0.8	152.25	NE
OCU683_001595	tetratricopeptide repeat protein		MAV_1442	3	0	0	3	0	0.6667	99	NE
OCU683_001596	NAD-binding protein		MAV_1443	9	0	0	9	0	1	255	NE	ambiguous
OCU683_001597	nuclear transport factor 2 family protein		MAV_1444	5	0	0	5	0	1	205.2	NE	ambiguous
OCU683_001598	NUDIX domain-containing protein		MAV_1446	8	0	0	8	0	1	149.38	NE
OCU683_001599	DUF732 domain-containing protein		MAV_1445	7	0	0	7	0	1	239.86	NE	ambiguous
OCU683_001600	glycoside hydrolase		MAV_1447	9	0	0	9	0	0.7778	431	NE	low-confidence
OCU683_001601	nitroreductase family deazaflavin-dependent oxidoreductase			6	0	0	6	0	1	54	NE
OCU683_001602	hypothetical protein		MAV_1449	9	9	0	0	0	0	0	ES
OCU683_001603	hypothetical protein		MAV_1450	8	0	0	8	0	1	209.5	NE	ambiguous
OCU683_001604	hypothetical protein		MAV_1480	7	0	0	7	0	1	194.57	NE
OCU683_001606	arginine--tRNA ligase	argS		22	22	0	0	0	0	0	ES
OCU683_001607	diaminopimelate decarboxylase	lysA	MAV_1508	15	15	0	0	0	0	0	ES
OCU683_001608	homoserine dehydrogenase		MAV_1509	15	15	0	0	0	0.0667	2	ES
OCU683_001609	threonine synthase	thrC	MAV_1510	6	6	0	0	0	0	0	ES
OCU683_001610	homoserine kinase	thrB	MAV_1511	8	8	0	0	0	0.25	2	ES
OCU683_001611	transcription termination factor Rho	rho	MAV_1514	15	0	14	1	0	0.2	19.67	GD
OCU683_001612	50S ribosomal protein L31	rpmE	MAV_1515	4	0	0	4	0	0.75	177	NE
OCU683_001613	peptide chain release factor 1	prfA	MAV_1516	7	0	0	7	0	0.1429	71	NE	low-confidence
OCU683_001614	peptide chain release factor N(5)-glutamine methyltransferase	prmC	MAV_1517	5	0	0	5	0	0.6	25.67	NE
OCU683_001615	L-threonylcarbamoyladenylate synthase		MAV_1518	3	0	0	3	0	1	64	NE
OCU683_001616	glycosyltransferase family 4 protein			14	10	0	4	0	0.2857	63.5	ES	low-confidence
OCU683_001617	ATP synthase subunit I		MAV_1520	1	1	0	0	0	0	0	ES
OCU683_001618	F0F1 ATP synthase subunit A	atpB	MAV_1521	5	5	0	0	0	0	0	ES
OCU683_001619	F0F1 ATP synthase subunit C	atpE	MAV_1522	7	6	1	0	0	0.1429	10	ES
OCU683_001620	F0F1 ATP synthase subunit B		MAV_1523	5	0	5	0	0	0	0	GD	ambiguous
OCU683_001621	F0F1 ATP synthase subunit B/delta		MAV_1524	6	0	6	0	0	0	0	GD	ambiguous
OCU683_001622	F0F1 ATP synthase subunit alpha	atpA	MAV_1525	14	0	14	0	0	0.0714	4	GD	ambiguous
OCU683_001623	F0F1 ATP synthase subunit gamma		MAV_1526	16	0	16	0	0	0.0625	11	GD	ambiguous
OCU683_001624	F0F1 ATP synthase subunit beta	atpD	MAV_1527	12	0	12	0	0	0.0833	2	GD	ambiguous
OCU683_001625	F0F1 ATP synthase subunit epsilon		MAV_1528	1	0	0	1	0	1	36	NE
OCU683_001626	DUF2550 domain-containing protein		MAV_1530	5	0	0	5	0	0.8	31.5	NE
OCU683_001627	cob(I)yrinic acid a,c-diamide adenosyltransferase		MAV_1529	7	0	0	7	0	1	126.57	NE
OCU683_001628	UDP-N-acetylglucosamine 1-carboxyvinyltransferase	murA	MAV_1531	7	0	0	7	0	0.2857	50.5	NE	ambiguous
OCU683_001632	pyridoxamine 5-phosphate oxidase			4	0	0	4	0	1	657	NE	low-confidence
OCU683_001633	IS21-like element ISMyma9 family helper ATPase IstB		MAV_3532	9	0	0	9	0	1	272.56	NE	low-confidence
OCU683_001634	IS21 family transposase			19	0	0	19	0	1	134.68	NE
OCU683_001635	pyridoxamine 5-phosphate oxidase			6	0	0	6	0	0.8333	78.6	NE
OCU683_001636	methylated-DNA--[protein]-cysteine S-methyltransferase		MAV_1536	8	0	0	8	0	0.875	68.43	NE
OCU683_001637	IS110 family transposase		MAV_1059	25	0	0	25	0	0.96	161.29	NE
OCU683_001638	AlkA N-terminal domain-containing protein		MAV_1537	12	0	0	12	0	0.8333	68.6	NE
OCU683_001639	LysR family transcriptional regulator		MAV_1538	10	0	0	10	0	0.9	57.44	NE
OCU683_001640	MFS transporter		MAV_1539	16	0	0	16	0	0.875	103.57	NE
OCU683_001641	hypothetical protein			4	0	0	4	0	0.5	17	NE	low-confidence
OCU683_001642	adenylate/guanylate cyclase domain-containing protein		MAV_1540	8	0	0	8	0	1	137.88	NE
OCU683_001643	endonuclease NucS	nucS	MAV_1541	10	0	0	10	0	0.9	174.22	NE
OCU683_001644	hypothetical protein		MAV_1542	3	0	0	3	0	1	42.33	NE
OCU683_001645	methylmalonyl-CoA epimerase	mce	MAV_1543	2	0	0	2	0	1	133	NE
OCU683_001646	acetyl-CoA C-acetyltransferase		MAV_1544	9	0	0	9	0	1	78.11	NE
OCU683_001647	tetratricopeptide repeat protein		MAV_1545	4	0	0	4	0	1	62.25	NE
OCU683_001648	1,4-alpha-glucan branching protein GlgB	glgB	MAV_3212	37	37	0	0	0	0	0	ES
OCU683_001649	alpha-1,4-glucan--maltose-1-phosphate maltosyltransferase		MAV_1547	28	27	0	1	0	0.0357	53	ES
OCU683_001650	alpha-glucan family phosphorylase	glgP	MAV_1549	28	0	0	28	0	0.9286	156.12	NE
OCU683_001651	ATP-dependent DNA helicase		MAV_1548	7	0	0	7	0	0.7143	106.8	NE
OCU683_001652	nicotinate phosphoribosyltransferase		MAV_1550	12	0	0	12	0	1	179	NE
OCU683_001653	ATP-dependent Clp protease adapter ClpS	clpS	MAV_1551	5	0	0	5	0	1	442.2	NE	low-confidence
OCU683_001654	DUF2017 domain-containing protein		MAV_1552	3	0	0	3	0	1	157.33	NE
OCU683_001655	P1 family peptidase		MAV_1553	5	0	0	5	0	1	72.8	NE
OCU683_001656	rhomboid family intramembrane serine protease		MAV_1554	4	0	0	4	0	1	207.5	NE	ambiguous
OCU683_001657	glutamate racemase	murI	MAV_1555	8	0	0	8	0	1	140.38	NE
OCU683_001658	cyclic nucleotide-degrading phosphodiesterase		MAV_1556	10	0	0	10	0	1	33.5	NE
OCU683_001659	ribonuclease PH	rph	MAV_1557	5	0	0	5	0	0.8	25.75	NE
OCU683_001660	hypothetical protein			3	0	0	3	0	0.6667	243.5	NE
OCU683_001661	RdgB/HAM1 family non-canonical purine NTP pyrophosphatase	rdgB	MAV_1558	1	0	0	1	0	1	31	NE
OCU683_001662	DUF3817 domain-containing protein		MAV_1559	5	0	0	5	0	0.8	105.75	NE
OCU683_001663	hypothetical protein		MAV_1560	7	0	0	7	0	0.4286	13	NE	low-confidence
OCU683_001665	tyrosine-type recombinase/integrase			8	0	0	8	0	1	141.12	NE
OCU683_001666	hypothetical protein			2	0	0	2	0	1	77	NE
OCU683_001667	hypothetical protein			23	0	0	23	0	0.8261	154.68	NE
OCU683_001668	hypothetical protein			6	0	0	6	0	0.5	76	NE
OCU683_001669	hypothetical protein			3	0	0	3	0	0.6667	310.5	NE	ambiguous
OCU683_001670	hypothetical protein			2	0	0	2	0	1	106	NE
OCU683_001671	hypothetical protein		MAV_1563	6	0	0	6	0	1	60.5	NE
OCU683_001672	hypothetical protein		MAV_1565	2	0	0	2	0	1	67.5	NE
OCU683_001673	ABC transporter ATP-binding protein/permease		MAV_1566	20	0	20	0	0	0.3	10.5	GD	ambiguous
OCU683_001674	ABC transporter ATP-binding protein		MAV_1567	10	0	0	10	0	0.9	19.44	NE
OCU683_001675	phosphotransferase		MAV_1568	13	0	0	13	0	0.8462	29.27	NE
OCU683_001676	pyridoxamine 5'-phosphate oxidase family protein		MAV_1569	6	0	0	6	0	1	118.5	NE
OCU683_001677	mycofactocin-coupled SDR family oxidoreductase		MAV_1570	6	0	0	6	0	1	16.5	NE
OCU683_001678	acyl-CoA dehydrogenase family protein		MAV_1571	9	0	0	9	0	0.7778	55.86	NE
OCU683_001679	3-oxoacyl-ACP reductase FabG	fabG	MAV_1572	5	0	0	5	0	0.8	84.75	NE
OCU683_001680	acetyl-CoA C-acetyltransferase		MAV_1573	7	0	0	7	0	0.4286	64.67	NE
OCU683_001681	CoA transferase		MAV_1574	12	0	0	12	0	0.5	66.83	NE
OCU683_001682	acyl-CoA dehydrogenase family protein		MAV_1575	17	0	0	17	0	0.6471	41.18	NE
OCU683_001683	GntR family transcriptional regulator		MAV_1576	4	0	0	4	0	0.75	20.33	NE	ambiguous
OCU683_001684	hypothetical protein		MAV_1578	4	0	0	4	0	1	58.25	NE
OCU683_001685	class I adenylate-forming enzyme family protein		MAV_1577	13	0	0	13	0	0.3846	14.8	NE	low-confidence
OCU683_001686	class I adenylate-forming enzyme family protein		MAV_1579	12	0	0	12	0	0.9167	36.55	NE
OCU683_001687	class I adenylate-forming enzyme family protein		MAV_1580	9	0	0	9	0	0.6667	11.17	NE	low-confidence
OCU683_001688	enoyl-CoA hydratase/isomerase family protein		MAV_1581	4	0	0	4	0	0.5	28	NE	ambiguous
OCU683_001689	enoyl-CoA hydratase/isomerase family protein		MAV_1582	6	0	0	6	0	1	42.67	NE
OCU683_001690	enoyl-CoA hydratase-related protein		MAV_1583	1	0	0	1	0	1	7	NE	low-confidence
OCU683_001691	hypothetical protein		MAV_1584	6	0	0	6	0	0.8333	13.6	NE	low-confidence
OCU683_001692	enoyl-CoA hydratase/isomerase family protein		MAV_1585	9	0	0	9	0	0.6667	30.5	NE
OCU683_001693	TetR family transcriptional regulator		MAV_1586	11	0	0	11	0	0.8182	45.67	NE
OCU683_001694	SDR family oxidoreductase		MAV_1587	5	0	0	5	0	0.6	56.67	NE
OCU683_001695	dihydrodipicolinate synthase family protein		MAV_1588	19	0	0	19	0	0.7368	31.5	NE
OCU683_001696	CsbD family protein		MAV_1589	1	0	0	1	0	1	22	NE
OCU683_001697	enoyl-CoA hydratase		MAV_1590	5	0	0	5	0	1	169	NE
OCU683_001698	amidohydrolase family protein		MAV_1591	9	0	0	9	0	1	72.22	NE
OCU683_001699	acyl-CoA synthetase		MAV_1592	20	0	12	8	0	0.55	11.18	GD
OCU683_001700	amidohydrolase family protein		MAV_1593	11	0	6	5	0	0.7273	25.62	GD	low-confidence
OCU683_001701	acyl-CoA dehydrogenase family protein		MAV_1594	10	0	0	10	0	0.6	25.33	NE	ambiguous
OCU683_001702	acyl-CoA dehydrogenase family protein		MAV_1595	14	0	0	14	0	0.7857	13.36	NE	low-confidence
OCU683_001703	thiolase family protein		MAV_1596	13	0	0	13	0	0.5385	14.43	NE	low-confidence
OCU683_001704	CaiB/BaiF CoA transferase family protein		MAV_1597	10	0	0	10	0	0.6	45	NE
OCU683_001705	cytochrome P450		MAV_1598	15	0	0	15	0	0.8667	69.08	NE
OCU683_001706	SDR family NAD(P)-dependent oxidoreductase		MAV_1599	6	0	0	6	0	0.6667	50	NE
OCU683_001707	acyl-CoA synthetase		MAV_1600	19	0	0	19	0	0.7368	24.29	NE
OCU683_001708	PaaI family thioesterase		MAV_1601	6	0	0	6	0	0.6667	29.5	NE
OCU683_001709	cysteine hydrolase		MAV_1602	5	0	0	5	0	0.6	12.67	NE	low-confidence
OCU683_001710	Rieske 2Fe-2S domain-containing protein		MAV_1603	18	0	0	18	0	0.7222	28	NE
OCU683_001711	flavin-containing monooxygenase		MAV_1604	24	0	0	24	0	0.8333	45.1	NE
OCU683_001712	PHB depolymerase family esterase		MAV_1605	8	0	0	8	0	0.625	33.2	NE
OCU683_001713	nuclear transport factor 2 family protein		MAV_1606	4	0	0	4	0	0.75	28	NE
OCU683_001714	TIGR03857 family LLM class F420-dependent oxidoreductase		MAV_1607	12	0	0	12	0	0.6667	44.38	NE
OCU683_001715	acyl-CoA carboxylase subunit beta		MAV_1608	11	0	0	11	0	0.6364	48.14	NE
OCU683_001716	cytochrome P450		MAV_1609	11	0	0	11	0	0.8182	85.78	NE
OCU683_001717	SDR family NAD(P)-dependent oxidoreductase		MAV_1610	12	0	0	12	0	0.8333	61	NE
OCU683_001718	TetR/AcrR family transcriptional regulator		MAV_1611	7	0	0	7	0	0.7143	169.8	NE
OCU683_001719	hypothetical protein		MAV_1612	2	0	0	2	0	1	153.5	NE
OCU683_001720	YhgE/Pip family protein		MAV_1613	21	0	0	21	0	0.6667	58.86	NE
OCU683_001721	Zn-dependent alcohol dehydrogenase		MAV_1614	6	0	0	6	0	0.5	56.33	NE
OCU683_001722	cytochrome P450		MAV_1615	11	0	0	11	0	0.9091	120.7	NE
OCU683_001723	alpha/beta hydrolase		MAV_1617	11	0	0	11	0	0.7273	61	NE
OCU683_001724	acyl-CoA dehydrogenase family protein		MAV_1618	11	0	0	11	0	0.8182	84.44	NE
OCU683_001725	acyl-CoA dehydrogenase family protein		MAV_1620	13	0	0	13	0	1	43.15	NE
OCU683_001726	SpoIIE family protein phosphatase		MAV_1619	15	0	0	15	0	0.8	57.08	NE
OCU683_001727	oxidoreductase		MAV_1621	10	0	0	10	0	0.7	51.14	NE
OCU683_001728	molybdopterin-dependent oxidoreductase		MAV_1622	25	0	0	25	0	0.96	83.12	NE
OCU683_001729	hypothetical protein		MAV_1624	4	0	0	4	0	0.5	51.5	NE
OCU683_001730	hypothetical protein		MAV_1623	3	0	0	3	0	0.6667	192.5	NE
OCU683_001731	amidohydrolase family protein		MAV_1625	12	0	0	12	0	1	510.58	NE	low-confidence
OCU683_001732	hotdog fold thioesterase		MAV_1626	9	0	0	9	0	1	226.44	NE	ambiguous
OCU683_001733	class I adenylate-forming enzyme family protein		MAV_1627	10	0	0	10	0	0.9	196.11	NE
OCU683_001734	acyl-CoA dehydrogenase family protein		MAV_1628	4	0	0	4	0	0.75	20	NE	ambiguous
OCU683_001735	acyl-CoA dehydrogenase family protein		MAV_1629	11	0	0	11	0	0.7273	94.5	NE
OCU683_001736	acyl-CoA dehydrogenase family protein		MAV_1630	9	0	0	9	0	0.7778	139.71	NE
OCU683_001737	acyl-CoA dehydrogenase family protein		MAV_1631	9	0	0	9	0	1	197.89	NE
OCU683_001738	LLM class flavin-dependent oxidoreductase		MAV_1632	4	0	0	4	0	0.5	72	NE
OCU683_001739	SDR family oxidoreductase		MAV_1633	7	0	0	7	0	0.8571	70.17	NE
OCU683_001740	FCD domain-containing protein		MAV_1634	5	0	0	5	0	0.8	97.5	NE
OCU683_001741	CoA transferase		MAV_1635	14	0	0	14	0	0.7143	41.4	NE
OCU683_001742	ferredoxin		MAV_1636	N/A	N/A	N/A	N/A	N/A	N/A	N/A	N/A	N/A
OCU683_001743	cytochrome P450		MAV_1637	6	0	0	6	0	0.6667	71	NE
OCU683_001744	aromatic ring-hydroxylating dioxygenase subunit alpha		MAV_1638	23	0	0	23	0	0.9565	60.32	NE
OCU683_001745	AMP-binding protein		MAV_1639	15	0	0	15	0	0.8	35.25	NE
OCU683_001746	nuclear transport factor 2 family protein		MAV_1640	7	0	0	7	0	0.7143	25	NE
OCU683_001747	MaoC family dehydratase		MAV_1641	4	0	0	4	0	0.25	27	NE	low-confidence
OCU683_001748	MaoC family dehydratase		MAV_1642	6	0	0	6	0	0.6667	15.25	NE	low-confidence
OCU683_001749	aldehyde dehydrogenase		MAV_1643	14	0	0	14	0	0.7857	52.18	NE
OCU683_001750	lipocalin-like domain-containing protein		MAV_1645	28	0	0	28	0	0.7143	44.55	NE
OCU683_001751	SRPBCC family protein		MAV_1644	13	0	0	13	0	0.9231	78.25	NE
OCU683_001752	MerR family transcriptional regulator		MAV_1646	5	0	0	5	0	0.6	206.67	NE
OCU683_001753	DUF1906 domain-containing protein		MAV_1648	12	0	0	12	0	1	451.08	NE	low-confidence
OCU683_001754	type I polyketide synthase		MAV_1650	51	48	0	3	0	0.0588	17.33	ES
OCU683_001755	holo-ACP synthase		MAV_1651	N/A	N/A	N/A	N/A	N/A	N/A	N/A	N/A	N/A
OCU683_001756	dipeptidase		MAV_1652	8	0	0	8	0	0.875	57	NE
OCU683_001757	peroxiredoxin			2	0	0	2	0	1	37	NE
OCU683_001758	recombinase family protein			39	0	0	39	0	0.8974	72.09	NE
OCU683_001759	hypothetical protein			9	0	0	9	0	1	82.67	NE
OCU683_001760	HEPN domain-containing protein			25	0	0	25	0	0.96	67.71	NE
OCU683_001761	IS1634 family transposase			21	0	0	21	0	0.9524	281	NE	low-confidence
OCU683_001762	ATP-binding protein		MAV_3532	15	0	0	15	0	1	148.93	NE
OCU683_001763	IS21 family transposase		MAV_3533	21	0	0	21	0	0.9524	101.35	NE
OCU683_001764	IS21-like element IS1612/ISMav1 family helper ATPase IstB	istB	MAV_3532	7	0	0	7	0	1	90.86	NE
OCU683_001765	IS21-like element ISMav1 family transposase			24	0	0	24	0	0.9167	103.36	NE
OCU683_001766	hypothetical protein			4	0	0	4	0	1	228	NE	ambiguous
OCU683_001767	helix-turn-helix domain-containing protein			26	0	0	26	0	1	136.73	NE
OCU683_001768	IS3 family transposase		MAV_5093	12	0	0	12	0	1	97.5	NE
OCU683_001769	IS21-like element ISMyma9 family helper ATPase IstB		MAV_3532	9	0	0	9	0	0.8889	273.75	NE	ambiguous
OCU683_001770	IS21 family transposase			19	0	0	19	0	1	138.68	NE
OCU683_001771	hypothetical protein			2	0	0	2	0	1	167	NE
OCU683_001772	hypothetical protein			3	0	0	3	0	1	92	NE
OCU683_001773	hypothetical protein			8	0	0	8	0	0.5	221.25	NE
OCU683_001774	IS110 family transposase		MAV_1059	25	0	0	25	0	0.96	162.33	NE
OCU683_001775	phage major capsid protein			13	0	0	13	0	0.9231	98.5	NE
OCU683_001776	hypothetical protein			4	0	0	4	0	1	53.75	NE
OCU683_001777	hypothetical protein			9	0	0	9	0	1	88.78	NE
OCU683_001778	hypothetical protein			6	0	0	6	0	1	187.33	NE
OCU683_001779	hypothetical protein			13	0	0	13	0	0.9231	132.08	NE
OCU683_001780	thioredoxin-dependent thiol peroxidase	bcp	MAV_1653	7	0	0	7	0	1	172.29	NE
OCU683_001781	DUF3618 domain-containing protein		MAV_1655	1	0	0	1	0	0	0	NE	low-confidence
OCU683_001782	DUF3556 domain-containing protein		MAV_1654	17	0	0	17	0	0.9412	296.5	NE	low-confidence
OCU683_001783	hypothetical protein		MAV_1656	5	0	0	5	0	1	353	NE	low-confidence
OCU683_001785	GNAT family N-acetyltransferase		MAV_1658	12	0	0	12	0	1	183.5	NE
OCU683_001786	MMPL family transporter		MAV_1659	16	0	0	16	0	1	308.75	NE	low-confidence
OCU683_001787	DMT family transporter		MAV_1660	3	0	0	3	0	1	257.67	NE	ambiguous
OCU683_001788	Ig-like domain-containing protein		MAV_1661	13	0	0	13	0	0.9231	137.67	NE
OCU683_001789	hypothetical protein		MAV_1662	3	0	0	3	0	1	206.33	NE	ambiguous
OCU683_001791	oligoribonuclease	orn	MAV_1664	9	0	0	9	0	1	94.67	NE
OCU683_001792	helicase HerA-like domain-containing protein		MAV_1665	15	0	0	15	0	0.6667	44.4	NE
OCU683_001793	mycolate reductase	cmrA	MAV_1666	7	0	0	7	0	0.1429	2	NE	low-confidence
OCU683_001794	MFS transporter		MAV_1667	12	0	0	12	0	0.8333	161.9	NE
OCU683_001795	MmpS family transport accessory protein		MAV_1668	9	0	0	9	0	1	52.78	NE
OCU683_001796	TetR/AcrR family transcriptional regulator		MAV_1669	4	0	0	4	0	1	131.75	NE
OCU683_001797	carboxyl transferase domain-containing protein		MAV_1670	21	0	0	21	0	0.9048	96.68	NE
OCU683_001798	acetyl-CoA carboxylase biotin carboxylase subunit		MAV_1671	16	0	0	16	0	0.6875	53.64	NE
OCU683_001799	acyl-CoA dehydrogenase family protein		MAV_1672	15	0	0	15	0	0.8	31.42	NE
OCU683_001800	MaoC family dehydratase		MAV_1673	2	0	0	2	0	1	138.5	NE
OCU683_001801	CoA ester lyase		MAV_1674	5	0	0	5	0	0.8	133.25	NE
OCU683_001802	pyruvate dehydrogenase (acetyl-transferring) E1 component subunit alpha	pdhA	MAV_1675	10	0	0	10	0	0.7	30.57	NE
OCU683_001803	3-methyl-2-oxobutanoate dehydrogenase subunit beta	bkdB	MAV_1676	11	0	0	11	0	0.7273	16	NE	low-confidence
OCU683_001804	dihydrolipoamide acetyltransferase family protein		MAV_1677	5	0	0	5	0	0.4	23.5	NE	low-confidence
OCU683_001805	enoyl-CoA hydratase		MAV_1678	2	0	0	2	0	1	118	NE
OCU683_001806	hypothetical protein		MAV_1679	7	0	0	7	0	0.7143	16.6	NE	low-confidence
OCU683_001807	cutinase family protein		MAV_1682	8	0	0	8	0	0.875	78.57	NE
OCU683_001808	hypothetical protein			8	0	0	8	0	0.75	94.17	NE
OCU683_001809	hypothetical protein		MAV_1683	4	0	0	4	0	1	314.5	NE	low-confidence
OCU683_001811	alpha/beta hydrolase fold domain-containing protein		MAV_1685	14	0	0	14	0	1	197.71	NE
OCU683_001812	wax ester/triacylglycerol synthase family O-acyltransferase		MAV_1686	10	0	0	10	0	0.9	61.33	NE
OCU683_001813	HAD-IB family hydrolase		MAV_1687	7	0	0	7	0	1	57.29	NE
OCU683_001814	glycerol-3-phosphate 1-O-acyltransferase		MAV_3220	27	0	0	27	0	0.8148	111.95	NE
OCU683_001815	cytochrome c oxidase assembly protein		MAV_1692	15	0	0	15	0	0.6667	47.4	NE
OCU683_001816	single-stranded DNA-binding protein		MAV_1694	4	0	0	4	0	1	226.25	NE	ambiguous
OCU683_001817	energy-dependent translational throttle protein EttA	ettA	MAV_1695	18	17	0	1	0	0.0556	261	ES	low-confidence
OCU683_001818	NAD-glutamate dehydrogenase		MAV_1696	47	0	0	47	0	0.8298	61.92	NE
OCU683_001819	acyl-CoA thioesterase		MAV_1697	6	0	0	6	0	0.6667	20.25	NE	ambiguous
OCU683_001820	hypothetical protein		MAV_1698	5	0	0	5	0	0.6	26.33	NE
OCU683_001821	pyridine nucleotide-disulfide oxidoreductase		MAV_1699	11	0	0	11	0	0.8182	26.67	NE
OCU683_001822	glycoside hydrolase family 13 protein		MAV_1700	10	0	0	10	0	1	257.8	NE	ambiguous
OCU683_001823	globin		MAV_1701	6	0	0	6	0	1	230.17	NE	ambiguous
OCU683_001824	HNH endonuclease		MAV_1702	5	0	0	5	0	0.8	252.25	NE	ambiguous
OCU683_001825	hypothetical protein		MAV_1703	2	0	0	2	0	1	416.5	NE	low-confidence
OCU683_001826	DUF5130 domain-containing protein		MAV_1705	5	0	0	5	0	1	282.2	NE	low-confidence
OCU683_001827	aminopeptidase N	pepN	MAV_1704	26	0	0	26	0	0.9231	136.75	NE
OCU683_001828	DsbA family protein		MAV_1706	5	0	0	5	0	1	112.6	NE
OCU683_001829	ribose-5-phosphate isomerase		MAV_1707	7	0	0	7	0	0.1429	2	NE	low-confidence
OCU683_001830	DNA-formamidopyrimidine glycosylase family protein		MAV_1708	10	0	0	10	0	0.9	185.11	NE
OCU683_001831	hypothetical protein			N/A	N/A	N/A	N/A	N/A	N/A	N/A	N/A	N/A
OCU683_001832	serine hydrolase domain-containing protein		MAV_1709	12	0	0	12	0	1	315.17	NE	low-confidence
OCU683_001835	trigger factor	tig	MAV_1712	6	0	0	6	0	0.6667	66	NE
OCU683_001836	ATP-dependent Clp protease proteolytic subunit		MAV_1713	6	6	0	0	0	0	0	ES
OCU683_001837	ATP-dependent CLP protease proteolytic subunit ClpP2	clpP2	MAV_1714	8	6	0	0	2	0.25	192	ES	low-confidence
OCU683_001838	homocysteine S-methyltransferase	mmuM	MAV_1715	10	0	0	0	10	1	211.9	GA
OCU683_001839	ATP-dependent Clp protease ATP-binding subunit ClpX	clpX	MAV_1716	11	0	11	0	0	0.2727	2.33	GD	ambiguous
OCU683_001840	2-oxoacid:acceptor oxidoreductase subunit alpha		MAV_1717	22	0	0	0	22	0.9545	332.14	GA
OCU683_001841	hypothetical protein			N/A	N/A	N/A	N/A	N/A	N/A	N/A	N/A	N/A
OCU683_001842	2-oxoacid:ferredoxin oxidoreductase subunit beta		MAV_1718	11	0	0	0	11	1	277.36	GA
OCU683_001843	molybdenum cofactor guanylyltransferase	mobA	MAV_1719	5	0	0	0	5	1	273.8	GA
OCU683_001844	transglycosylase family protein		MAV_1722	4	0	0	4	0	0.75	162.33	NE
OCU683_001845	trans-acting enoyl reductase family protein			22	0	0	22	0	1	203.23	NE	ambiguous
OCU683_001846	valine--tRNA ligase		MAV_1724	21	21	0	0	0	0	0	ES
OCU683_001847	folylpolyglutamate synthase/dihydrofolate synthase family protein		MAV_1725	7	2	5	0	0	0.4286	2.67	GD	ambiguous
OCU683_001848	DUF4233 domain-containing protein		MAV_1726	3	0	0	0	3	1	251	GA
OCU683_001849	nucleoside-diphosphate kinase	ndk	MAV_1727	4	0	0	0	4	0.75	33.33	GA	low-confidence
OCU683_001850	Rne/Rng family ribonuclease		MAV_1728	12	0	12	0	0	0.1667	8.5	GD	ambiguous
OCU683_001851	50S ribosomal protein L21	rplU	MAV_1729	5	0	0	5	0	0.4	19.5	NE	low-confidence
OCU683_001852	50S ribosomal protein L27	rpmA	MAV_1730	N/A	N/A	N/A	N/A	N/A	N/A	N/A	N/A	N/A
OCU683_001853	GTPase ObgE	obgE	MAV_1731	6	0	6	0	0	0	0	GD	ambiguous
OCU683_001854	glutamate 5-kinase	proB	MAV_1732	5	0	5	0	0	0.2	4	GD	ambiguous
OCU683_001855	TetR/AcrR family transcriptional regulator		MAV_1733	10	0	2	8	0	0.9	239.11	NE	ambiguous
OCU683_001856	cytochrome P450		MAV_1734	6	0	0	6	0	1	112.5	NE
OCU683_001857	NAD-dependent protein deacetylase		MAV_1735	10	0	0	10	0	0.8	52.38	NE
OCU683_001858	cysteine hydrolase family protein		MAV_1736	9	0	0	9	0	1	183.89	NE
OCU683_001859	NAD(+) synthase		MAV_1737	20	19	0	1	0	0.05	69	ES
OCU683_001860	hypothetical protein		MAV_1738	6	0	0	6	0	1	46	NE
OCU683_001861	3-isopropylmalate dehydratase		MAV_1739	5	0	0	5	0	0.8	74	NE
OCU683_001862	aconitase/3-isopropylmalate dehydratase large subunit family protein		MAV_1740	16	0	0	16	0	0.8125	61.62	NE
OCU683_001863	isocitrate lyase/PEP mutase family protein		MAV_0345	7	0	0	7	0	0.8571	56	NE
OCU683_001864	MmgE/PrpD family protein		MAV_1742	12	0	0	12	0	0.75	30.89	NE
OCU683_001865	GntR family transcriptional regulator		MAV_1744	7	0	0	7	0	1	33.86	NE
OCU683_001866	ribokinase		MAV_1743	4	0	0	4	0	1	49.5	NE
OCU683_001867	adenylate/guanylate cyclase domain-containing protein		MAV_1745	25	0	0	25	0	0.84	42.81	NE
OCU683_001868	mechanosensitive ion channel domain-containing protein		MAV_3202	8	0	0	8	0	0.875	78.14	NE
OCU683_001869	glutamate-5-semialdehyde dehydrogenase		MAV_1747	7	0	0	7	0	0.8571	203.5	NE
OCU683_001870	AAA family ATPase		MAV_1748	7	0	0	7	0	1	153.57	NE
OCU683_001871	VWA domain-containing protein		MAV_1749	12	0	0	12	0	0.8333	77.8	NE
OCU683_001872	nicotinate-nucleotide adenylyltransferase	nadD	MAV_1750	7	0	0	7	0	0.1429	2	NE	low-confidence
OCU683_001873	ribosome silencing factor	rsfS	MAV_1751	3	0	0	3	0	1	120.33	NE
OCU683_001874	glucosyl-3-phosphoglycerate phosphatase	gpgP	MAV_1752	1	0	0	1	0	1	27	NE
OCU683_001875	diglucosylglycerate octanoyltransferase	octT	MAV_1753	8	0	0	8	0	0.875	17.71	NE
OCU683_001876	DegV family protein		MAV_1754	4	0	0	4	0	1	92	NE
OCU683_001877	RND family transporter		MAV_1755	30	0	0	30	0	0.9	129.33	NE
OCU683_001878	transport acessory protein MmpS		MAV_1756	4	0	0	4	0	1	99	NE
OCU683_001879	dihydrodipicolinate reductase		MAV_1757	8	0	0	8	0	0.875	46.14	NE
OCU683_001880	GAP family protein		MAV_1758	3	0	0	3	0	1	45.67	NE
OCU683_001881	AMP-binding protein		MAV_1759	22	0	0	22	0	0.6818	123.6	NE
OCU683_001882	acyltransferase PE	pe	MAV_1760	16	0	0	16	0	0.875	105.29	NE
OCU683_001883	RND family transporter		MAV_1761	28	0	0	28	0	0.8214	176.52	NE
OCU683_001884	condensation domain-containing protein		MAV_1762	26	0	0	26	0	0.9615	188.56	NE
OCU683_001885	type I polyketide synthase		MAV_1763	95	0	0	95	0	0.7053	45.49	NE
OCU683_001886	PPOX class F420-dependent oxidoreductase		MAV_1764	6	0	0	6	0	0.6667	45.25	NE
OCU683_001887	acyl-CoA dehydrogenase		MAV_1765	9	0	0	9	0	1	63.78	NE
OCU683_001888	acyl-CoA dehydrogenase family protein		MAV_1766	10	0	0	10	0	0.9	83.44	NE
OCU683_001889	ComEA family DNA-binding protein		MAV_1767	N/A	N/A	N/A	N/A	N/A	N/A	N/A	N/A	N/A
OCU683_001890	ComEC/Rec2 family competence protein		MAV_1768	2	0	0	2	0	1	362.5	NE	low-confidence
OCU683_001891	DNA polymerase III subunit delta	holA	MAV_1769	7	7	0	0	0	0	0	ES
OCU683_001892	30S ribosomal protein S20	rpsT	MAV_1770	N/A	N/A	N/A	N/A	N/A	N/A	N/A	N/A	N/A
OCU683_001893	circularly permuted type 2 ATP-grasp protein		MAV_3438	19	0	0	2	17	1	399.05	GA
OCU683_001894	alpha-E domain-containing protein		MAV_1772	10	0	0	10	0	0.9	68.56	NE
OCU683_001895	transglutaminase domain-containing protein		MAV_1773	15	0	0	15	0	0.8667	163.85	NE
OCU683_001896	hypothetical protein		MAV_1775	6	0	0	6	0	0.8333	141.2	NE
OCU683_001897	ribonuclease Z		MAV_1774	4	0	0	4	0	1	125	NE
OCU683_001898	CBS domain-containing protein		MAV_1776	2	0	0	2	0	1	440.5	NE	low-confidence
OCU683_001899	type II toxin-antitoxin system PemK/MazF family toxin		MAV_1777	6	0	0	6	0	1	206.33	NE	ambiguous
OCU683_001900	translation elongation factor 4	lepA	MAV_1778	27	0	0	27	0	0.9259	203.28	NE
OCU683_001901	sensor domain-containing protein		MAV_1779	2	0	0	2	0	1	29.5	NE
OCU683_001902	glycoside hydrolase family 15 protein		MAV_1780	23	0	0	23	0	0.9565	201.59	NE
OCU683_001903	hypothetical protein		MAV_1781	2	0	0	2	0	0	0	NE	low-confidence
OCU683_001904	sulfate ABC transporter substrate-binding protein		MAV_1782	8	0	0	8	0	1	64.88	NE
OCU683_001905	sulfate ABC transporter permease subunit CysT	cysT	MAV_1783	2	0	0	2	0	0.5	53	NE
OCU683_001906	sulfate ABC transporter permease subunit CysW	cysW	MAV_1784	9	0	0	9	0	1	48.89	NE
OCU683_001907	sulfate ABC transporter ATP-binding protein		MAV_1785	11	0	0	11	0	0.7273	87.38	NE
OCU683_001908	phosphoadenylyl-sulfate reductase		MAV_1786	10	0	0	10	0	0.7	37.14	NE
OCU683_001909	nitrite/sulfite reductase		MAV_1787	15	0	0	15	0	0.9333	118.43	NE
OCU683_001910	radical SAM family heme chaperone HemW	hemW	MAV_1789	13	0	0	13	0	1	49.23	NE
OCU683_001911	sodium-dependent bicarbonate transport family permease		MAV_1790	18	0	0	18	0	1	331.67	NE	low-confidence
OCU683_001912	salicylate synthase		MAV_1792	12	0	0	12	0	0.8333	144.2	NE
OCU683_001913	acyl-ACP desaturase		MAV_1793	11	0	0	11	0	1	397.36	NE	low-confidence
OCU683_001914	MerR family transcriptional regulator		MAV_1794	9	0	0	9	0	1	88.11	NE
OCU683_001915	flavin-containing monooxygenase		MAV_1795	22	0	0	22	0	0.9545	173.14	NE
OCU683_001916	ferritin-like domain-containing protein		MAV_1796	8	0	0	8	0	1	106	NE
OCU683_001917	SDR family NAD(P)-dependent oxidoreductase		MAV_1797	6	0	0	6	0	0.8333	99.8	NE
OCU683_001918	alpha/beta hydrolase		MAV_1798	13	0	0	13	0	0.9231	328.42	NE	low-confidence
OCU683_001919	hypothetical protein		MAV_1799	6	0	0	6	0	1	113.17	NE
OCU683_001920	EVE domain-containing protein		MAV_1800	8	0	0	8	0	1	149	NE
OCU683_001921	TetR/AcrR family transcriptional regulator		MAV_1801	3	0	0	3	0	1	68.33	NE
OCU683_001922	VOC family protein		MAV_1802	18	0	0	18	0	0.7222	31.23	NE
OCU683_001923	fumarylacetoacetate hydrolase family protein		MAV_1803	10	0	0	10	0	0.9	42.33	NE
OCU683_001924	bifunctional 3-(3-hydroxy-phenyl)propionate/3-hydroxycinnamic acid hydroxylase		MAV_1804	24	0	0	24	0	0.75	65.06	NE
OCU683_001925	acetolactate decarboxylase	budA		13	0	0	13	0	0.6154	24.75	NE	ambiguous
OCU683_001926	hypothetical protein			2	0	0	2	0	1	110.5	NE
OCU683_001927	hypothetical protein			4	0	0	4	0	1	103	NE
OCU683_001928	integrase core domain-containing protein			4	0	0	4	0	1	177.25	NE
OCU683_001929	hypothetical protein			6	0	0	6	0	1	68.67	NE
OCU683_001930	tyrosine-type recombinase/integrase			29	0	0	29	0	0.9655	141.64	NE
OCU683_001931	tyrosine-type recombinase/integrase		MAV_3746	15	0	0	15	0	1	222.4	NE	ambiguous
OCU683_001932	IS3 family transposase			15	0	0	15	0	0.9333	128.93	NE
OCU683_001933	pyridoxamine 5'-phosphate oxidase family protein		MAV_5242	11	0	0	11	0	0.9091	207.5	NE
OCU683_001934	TetR/AcrR family transcriptional regulator			15	0	0	15	0	0.9333	80	NE
OCU683_001935	oxidoreductase		MAV_1976	11	0	0	11	0	0.8182	85	NE
OCU683_001936	TetR/AcrR family transcriptional regulator		MAV_1977	11	0	0	11	0	0.8182	54.22	NE
OCU683_001937	type 1 glutamine amidotransferase domain-containing protein		MAV_1979	14	0	0	14	0	1	55.36	NE
OCU683_001938	hypothetical protein		MAV_1981	11	0	0	11	0	0.9091	35.8	NE
OCU683_001939	GreA/GreB family elongation factor		MAV_1984	7	0	0	7	0	0.8571	50.67	NE
OCU683_001940	transcription elongation factor GreA		MAV_1985	6	0	0	6	0	0.6667	34.5	NE
OCU683_001941	hypothetical protein		MAV_1986	6	0	0	6	0	0.8333	10.6	NE	low-confidence
OCU683_001942	helix-turn-helix domain-containing protein		MAV_1987	11	0	0	11	0	0.7273	39.12	NE
OCU683_001943	Hsp20/alpha crystallin family protein		MAV_1990	1	0	0	1	0	1	232	NE	ambiguous
OCU683_001944	hypothetical protein			1	0	0	1	0	1	30	NE
OCU683_001945	hypothetical protein		MAV_1992	3	0	0	3	0	1	20	NE
OCU683_001946	helix-turn-helix transcriptional regulator		MAV_1993	5	0	0	5	0	1	68.6	NE
OCU683_001947	GGDEF domain-containing protein		MAV_1995	10	0	0	10	0	0.9	49.67	NE
OCU683_001948	ferredoxin		MAV_0653	3	0	0	3	0	1	15.33	NE	ambiguous
OCU683_001949	PPE family protein		MAV_1998	15	0	0	15	0	0.9333	28.57	NE
OCU683_001950	hypothetical protein		MAV_1999	3	0	0	3	0	1	22.33	NE
OCU683_001951	hypothetical protein		MAV_2000	16	0	0	16	0	0.6875	27.73	NE
OCU683_001952	hypothetical protein		MAV_2003	5	0	0	5	0	0.8	22.25	NE
OCU683_001953	ABC transporter permease		MAV_2004	14	0	0	14	0	0.5	37.43	NE
OCU683_001954	condensation domain-containing protein		MAV_2005	34	0	0	34	0	0.8824	75.47	NE
OCU683_001955	PPE domain-containing protein		MAV_2006	10	0	0	10	0	0.9	72.44	NE
OCU683_001956	3-deoxy-7-phosphoheptulonate synthase		MAV_2007	8	0	0	8	0	1	68.5	NE
OCU683_001957	(2,3-dihydroxybenzoyl)adenylate synthase		MAV_2008	16	0	0	16	0	0.75	75.42	NE
OCU683_001958	non-ribosomal peptide synthetase		MAV_2009	24	0	0	24	0	0.7083	79.59	NE
OCU683_001959	alpha/beta fold hydrolase		MAV_2010	9	0	0	9	0	0.8889	35.12	NE
OCU683_001960	polyketide synthase		MAV_2011	6	0	0	6	0	0.5	41.33	NE
OCU683_001961	mycobactin polyketide synthase MbtD	mbtD	MAV_2012	29	0	15	14	0	0.4828	33.57	GD	ambiguous
OCU683_001962	non-ribosomal peptide synthetase		MAV_2013	64	0	0	64	0	0.75	24	NE
OCU683_001963	non-ribosomal peptide synthetase		MAV_2014	34	0	0	34	0	0.6765	45.13	NE
OCU683_001964	NADPH-dependent L-lysine N(6)-monooxygenase MbtG	mbtG	MAV_2015	14	0	0	14	0	0.7857	33.82	NE
OCU683_001965	MbtH family protein		MAV_2016	3	0	0	3	0	0.6667	159	NE
OCU683_001966	hypothetical protein		MAV_2017	4	0	0	4	0	1	220.25	NE	ambiguous
OCU683_001967	hypothetical protein		MAV_2019	N/A	N/A	N/A	N/A	N/A	N/A	N/A	N/A	N/A
OCU683_001968	sigma-70 family RNA polymerase sigma factor		MAV_2018	4	0	0	4	0	1	81.25	NE
OCU683_001969	carboxymuconolactone decarboxylase family protein		MAV_2020	6	0	0	6	0	1	451.83	NE	low-confidence
OCU683_001970	type II toxin-antitoxin system VapB family antitoxin		MAV_2021	6	0	0	6	0	0.8333	236.2	NE
OCU683_001971	heat-inducible transcriptional repressor HrcA	hrcA	MAV_2022	11	0	0	11	0	1	279.55	NE	low-confidence
OCU683_001972	molecular chaperone DnaJ	dnaJ	MAV_2023	6	0	0	6	0	1	171	NE
OCU683_001973	16S rRNA (uracil(1498)-N(3))-methyltransferase		MAV_2024	5	0	0	5	0	0.8	99.25	NE
OCU683_001974	PhoH family protein		MAV_2025	7	0	0	7	0	1	373.43	NE	low-confidence
OCU683_001975	rRNA maturation RNase YbeY	ybeY	MAV_2026	4	0	0	4	0	0.75	84.33	NE
OCU683_001976	hypothetical protein		MAV_2027	16	0	0	16	0	1	238.12	NE	ambiguous
OCU683_001977	hemolysin family protein		MAV_2028	11	0	0	11	0	0.8182	46.22	NE
OCU683_001978	GTPase Era	era	MAV_2029	7	0	0	7	0	0.8571	27.67	NE
OCU683_001979	hypothetical protein		MAV_2030	1	0	0	1	0	0	0	NE	low-confidence
OCU683_001980	aminotransferase class I/II-fold pyridoxal phosphate-dependent enzyme		MAV_2031	10	0	0	10	0	0.9	42.44	NE
OCU683_001981	amidase		MAV_2032	4	0	0	4	0	1	154.25	NE
OCU683_001982	DNA repair protein RecO	recO	MAV_2033	11	0	0	11	0	1	103.91	NE
OCU683_001983	decaprenyl diphosphate synthase		MAV_2034	11	9	0	2	0	0.1818	130.5	ES	low-confidence
OCU683_001984	hypothetical protein		MAV_2035	2	0	0	2	0	0.5	37	NE
OCU683_001985	Fur family transcriptional regulator		MAV_2036	3	0	0	3	0	1	49	NE
OCU683_001986	ArsR/SmtB family transcription factor		MAV_2037	2	0	0	2	0	1	37	NE
OCU683_001987	glycine--tRNA ligase		MAV_2038	25	24	0	1	0	0.04	79	ES
OCU683_001988	PPE family protein		MAV_2746	7	0	0	7	0	0.8571	368.33	NE	low-confidence
OCU683_001989	hypothetical protein			2	0	0	2	0	1	131	NE
OCU683_001990	TPM domain-containing protein		MAV_2041	16	0	0	16	0	0.75	82.58	NE
OCU683_001991	deoxyguanosinetriphosphate triphosphohydrolase		MAV_2042	14	0	0	14	0	0.8571	71.08	NE
OCU683_001992	superoxide dismutase family protein		MAV_2043	6	0	0	6	0	0.8333	128	NE
OCU683_001993	DNA primase	dnaG	MAV_2045	18	17	0	1	0	0.0556	228	ES	low-confidence
OCU683_001994	hypothetical protein		MAV_2044	6	1	0	5	0	0.8333	276.4	NE	ambiguous
OCU683_001996	muconolactone Delta-isomerase family protein		MAV_2047	2	0	0	2	0	0.5	45	NE
OCU683_001997	NtaA/DmoA family FMN-dependent monooxygenase		MAV_2048	10	0	0	10	0	0.7	56	NE
OCU683_001998	LLM class flavin-dependent oxidoreductase		MAV_2049	12	0	0	12	0	0.6667	42.12	NE
OCU683_001999	LLM class flavin-dependent oxidoreductase		MAV_2050	15	0	0	15	0	0.6	42.11	NE
OCU683_002000	serine O-acetyltransferase	cysE	MAV_2051	3	0	0	3	0	0	0	NE	low-confidence
OCU683_002001	cysteine synthase A	cysK	MAV_2052	6	0	0	6	0	0.5	30.33	NE	ambiguous
OCU683_002002	thioester domain-containing protein		MAV_2053	24	0	0	24	0	0.8333	171.65	NE
OCU683_002003	family 2A encapsulin nanocompartment shell protein		MAV_2054	13	0	0	13	0	1	308.31	NE	low-confidence
OCU683_002004	family 2A encapsulin nanocompartment cargo protein cysteine desulfurase		MAV_2055	21	0	0	21	0	0.9524	128.8	NE
OCU683_002005	YeiH family protein		MAV_2056	12	0	0	12	0	0.6667	44.12	NE
OCU683_002006	hypothetical protein		MAV_2057	N/A	N/A	N/A	N/A	N/A	N/A	N/A	N/A	N/A
OCU683_002007	Stf0 sulfotransferase family protein		MAV_2058	8	0	0	8	0	0.75	67.17	NE
OCU683_002008	MlaE family ABC transporter permease		MAV_2059	4	0	0	4	0	1	27	NE
OCU683_002009	ABC transporter permease		MAV_2060	14	0	0	14	0	0.7857	55.27	NE
OCU683_002010	MCE family protein		MAV_2061	11	0	0	11	0	0.6364	20.14	NE	ambiguous
OCU683_002011	MCE family protein		MAV_2062	8	0	0	8	0	0.75	22	NE
OCU683_002012	MCE family protein		MAV_2063	9	0	0	9	0	0.8889	28.88	NE
OCU683_002013	MCE family protein		MAV_2064	14	0	0	14	0	0.5	36.57	NE
OCU683_002014	MCE family protein		MAV_2536	8	0	0	8	0	0.875	18.43	NE
OCU683_002015	MlaD family protein		MAV_2069	16	0	0	16	0	0.5625	41.44	NE
OCU683_002016	Mce protein		MAV_2070	3	0	0	3	0	0.3333	10	NE	low-confidence
OCU683_002017	hypothetical protein		MAV_2071	6	0	0	6	0	0.6667	38.75	NE
OCU683_002018	CAP domain-containing protein		MAV_2072	5	0	0	5	0	0.6	137.33	NE
OCU683_002019	hypothetical protein		MAV_2073	3	0	0	3	0	0.3333	192	NE
OCU683_002020	molybdopterin-dependent oxidoreductase		MAV_2075	38	0	0	38	0	0.7632	67.66	NE
OCU683_002021	LppP/LprE family lipoprotein		MAV_2076	6	0	0	6	0	0.8333	107.2	NE
OCU683_002022	nitrate/nitrite transporter		MAV_2079	15	0	0	15	0	0.8667	222.85	NE
OCU683_002023	acyl-CoA dehydrogenase		MAV_2078	21	0	0	21	0	0.9048	157.11	NE
OCU683_002024	ATP-binding cassette domain-containing protein		MAV_3010	15	0	0	15	0	1	170.13	NE
OCU683_002025	MarR family transcriptional regulator		MAV_2081	N/A	N/A	N/A	N/A	N/A	N/A	N/A	N/A	N/A
OCU683_002026	ATP-binding cassette domain-containing protein		MAV_2082	10	0	0	10	0	0.9	83.22	NE
OCU683_002027	CbiQ family ECF transporter T component		MAV_2083	4	0	0	4	0	0.5	11.5	NE	low-confidence
OCU683_002028	Lrp/AsnC family transcriptional regulator		MAV_2084	3	0	0	3	0	0.6667	231.5	NE
OCU683_002029	dimethylargininase	ddaH	MAV_2085	13	0	0	13	0	0.7692	92.8	NE
OCU683_002030	ornithine--oxo-acid transaminase	rocD	MAV_2086	12	0	0	12	0	0.8333	45.2	NE
OCU683_002031	amino acid permease		MAV_2087	17	0	0	17	0	0.7059	38.67	NE
[truncated: 3,019 more rows]

## Sheet: Table S7
Table S7 TnSeq gene essentiality analysis of OCU803 by Transit HMM
Locus tag	Description	Gene	MAH 104 locus tag	TAs	ES.sites	GD.sites	NE.sites	GA.sites	Saturation	NZmean	State Classification (ES = Essential, GD = Growth Defect, NE = Non-Essential, GA = Growth-Defect)	HMM confidence
OCU803_000001	chromosomal replication initiator protein DnaA	dnaA	MAV_0001	9	9	0	0	0	0.1111	1	ES
OCU803_000002	DNA polymerase III subunit beta	dnaN	MAV_0002	11	10	0	1	0	0.0909	47	ES	ambiguous
OCU803_000003	DNA replication/repair protein RecF	recF	MAV_0003	12	0	0	12	0	0.5833	38.57	NE
OCU803_000004	DUF721 family protein		MAV_0004	2	0	0	2	0	1	143.5	NE
OCU803_000005	DNA topoisomerase (ATP-hydrolyzing) subunit B	gyrB	MAV_0005	20	20	0	0	0	0.1	4	ES
OCU803_000006	DNA gyrase subunit A	gyrA	MAV_0006	30	29	0	1	0	0.0333	7	ES
OCU803_000007	DUF3566 domain-containing protein		MAV_0007	4	0	0	4	0	1	192.5	NE
OCU803_000010	IS481-like element ISMav5 family transposase		MAV_2377	20	0	0	20	0	1	186.35	NE
OCU803_000011	TetR/AcrR family transcriptional regulator		MAV_0009	5	0	0	5	0	1	89.8	NE
OCU803_000012	cytochrome P450		MAV_0011	9	0	0	9	0	0.7778	143.43	NE
OCU803_000013	cell wall synthesis protein CwsA	cwsA	MAV_0012	4	0	0	4	0	1	56.25	NE
OCU803_000014	peptidylprolyl isomerase	ppiA	MAV_0013	7	0	0	7	0	1	180.57	NE
OCU803_000015	PH domain-containing protein		MAV_0014	6	0	0	6	0	0.8333	348.2	NE	low-confidence
OCU803_000016	cell division protein CrgA	crgA	MAV_0015	1	0	0	1	0	1	11	NE	low-confidence
OCU803_000017	DUF881 domain-containing protein		MAV_0016	7	0	0	7	0	1	351.29	NE	low-confidence
OCU803_000018	aminodeoxychorismate/anthranilate synthase component II		MAV_0018	7	0	0	7	0	0.4286	95	NE
OCU803_000019	Stk1 family PASTA domain-containing Ser/Thr kinase	pknB	MAV_0017	16	0	15	1	0	0.1875	12	GD	ambiguous
OCU803_000020	serine/threonine-protein kinase	pknA	MAV_0019	8	0	5	3	0	0.625	14	GD
OCU803_000021	D,D-transpeptidase PbpA	pbpA	MAV_0020	18	0	0	18	0	1	214.72	NE	ambiguous
OCU803_000022	FtsW/RodA/SpoVE family cell cycle protein		MAV_0021	15	0	0	15	0	0.9333	136.07	NE
OCU803_000023	protein phosphatase 2C domain-containing protein		MAV_0022	14	0	0	14	0	0.6429	208	NE
OCU803_000024	FHA domain-containing protein		MAV_0023	12	0	0	12	0	1	162	NE
OCU803_000025	FhaA domain-containing protein		MAV_0024	54	0	30	14	10	0.5556	144.9	GD	low-confidence
OCU803_000027	DinB family protein		MAV_0028	8	0	0	0	8	1	292	GA
OCU803_000028	acyl carrier protein		MAV_0029	2	0	0	0	2	1	190.5	GA	ambiguous
OCU803_000029	long-chain-fatty acid--ACP ligase MbtM	mbtM	MAV_0030	11	0	0	0	11	0.9091	83.4	GA	low-confidence
OCU803_000030	hypothetical protein		MAV_0031	39	0	1	0	38	1	431.1	GA
OCU803_000031	hypothetical protein			9	0	7	2	0	0.3333	103.67	GD	low-confidence
OCU803_000032	hypothetical protein			34	0	0	16	18	1	369.71	GA
OCU803_000033	hypothetical protein			14	0	0	14	0	1	43.86	NE
OCU803_000034	hypothetical protein			4	0	0	4	0	0.75	117.67	NE
OCU803_000035	SDR family oxidoreductase			22	0	0	0	22	1	188.27	GA	ambiguous
OCU803_000036	MDR family oxidoreductase			21	0	0	0	21	1	211.67	GA
OCU803_000037	TetR/AcrR family transcriptional regulator			12	0	0	0	12	1	138.17	GA	ambiguous
OCU803_000038	TetR family transcriptional regulator C-terminal domain-containing protein			19	0	0	0	19	1	312.89	GA
OCU803_000039	cysteine hydrolase			13	0	0	0	13	1	343.77	GA
OCU803_000040	anti-sigma factor			7	0	0	0	7	1	230.43	GA
OCU803_000041	DUF417 family protein			9	0	0	9	0	1	196.67	NE
OCU803_000042	IS21 family transposase			3	0	0	3	0	1	38.67	NE
OCU803_000043	aldehyde dehydrogenase family protein			27	0	0	27	0	1	136.26	NE
OCU803_000044	hypothetical protein			6	0	0	6	0	1	173.83	NE
OCU803_000045	IS3 family transposase		MAV_5093	12	0	0	12	0	1	127.58	NE
OCU803_000045	IS3 family transposase		MAV_5093	12	0	0	12	0	1	127.58	NE
OCU803_000046	alkene reductase			17	0	0	8	9	1	294.53	GA
OCU803_000047	metalloregulator ArsR/SmtB family transcription factor			16	0	7	9	0	0.6875	19.45	NE	ambiguous
OCU803_000048	HAD hydrolase-like protein			21	0	0	21	0	0.9524	196.75	NE
OCU803_000049	LLM class F420-dependent oxidoreductase			33	0	0	33	0	0.8788	47.62	NE
OCU803_000050	SDR family NAD(P)-dependent oxidoreductase			19	0	0	13	6	1	208.26	NE	ambiguous
OCU803_000051	alpha/beta fold hydrolase			29	0	0	0	29	1	401.93	GA
OCU803_000052	zf-HC2 domain-containing protein			5	0	0	0	5	1	548	GA
OCU803_000053	sigma-70 family RNA polymerase sigma factor			11	0	0	0	11	1	328.73	GA
OCU803_000054	HD domain-containing protein		MAV_3799	10	0	0	0	10	1	93.4	GA	low-confidence
OCU803_000055	NUDIX hydrolase		MAV_3798	8	0	8	0	0	0.5	2.75	GD	ambiguous
OCU803_000056	hypothetical protein		MAV_3797	13	0	0	13	0	0.9231	235.67	NE	ambiguous
OCU803_000057	hypothetical protein		MAV_3796	2	0	0	2	0	1	4.5	NE	low-confidence
OCU803_000058	FtsK/SpoIIIE domain-containing protein		MAV_3795	14	0	0	14	0	1	129.36	NE
OCU803_000059	replication initiator		MAV_3794	22	0	0	22	0	0.9545	85.9	NE
OCU803_000060	hypothetical protein			3	0	0	3	0	1	79	NE
OCU803_000061	three-helix bundle dimerization domain-containing protein			2	0	0	2	0	1	126	NE
OCU803_000062	SIR2 family protein			35	0	0	35	0	1	231.74	NE	ambiguous
OCU803_000063	helix-turn-helix domain-containing protein			19	0	18	0	1	0.2632	55.4	GD
OCU803_000064	hypothetical protein			6	0	0	0	6	1	316.67	GA
OCU803_000065	recombinase family protein		MAV_3790	19	0	0	0	19	1	288.26	GA
OCU803_000066	DUF222 domain-containing protein			6	0	0	0	6	1	284.33	GA
OCU803_000067	GNAT family N-acetyltransferase		MAV_0037	6	0	0	1	5	1	259.5	GA
OCU803_000068	pirin family protein		MAV_0038	13	0	0	13	0	0.8462	86	NE
OCU803_000069	acyl-CoA dehydrogenase family protein		MAV_0039	14	0	0	14	0	0.9286	100.15	NE
OCU803_000070	WhiB family transcriptional regulator		MAV_0040	4	0	0	4	0	1	168	NE
OCU803_000071	helix-turn-helix transcriptional regulator		MAV_0041	7	0	0	7	0	0.7143	8.4	NE	low-confidence
OCU803_000072	C40 family peptidase		MAV_0042	9	0	0	9	0	0.7778	154.14	NE
OCU803_000073	DUF4226 domain-containing protein		MAV_0043	3	0	0	3	0	1	20.67	NE
OCU803_000074	DUF4226 domain-containing protein		MAV_0044	6	0	0	6	0	1	81.5	NE
OCU803_000075	ESX-1 secretion-associated protein		MAV_0045	4	0	0	4	0	1	257	NE	ambiguous
OCU803_000076	DUF2694 family protein		MAV_0046	2	0	0	2	0	1	111	NE
OCU803_000077	hypothetical protein		MAV_0047	3	0	0	3	0	0.3333	1	NE	low-confidence
OCU803_000078	DUF5631 domain-containing protein		MAV_0048	14	0	0	14	0	0.9286	132.46	NE
OCU803_000079	DUF2710 family protein		MAV_0049	4	0	0	4	0	1	388.25	NE	low-confidence
OCU803_000080	TIGR03084 family metal-binding protein		MAV_0050	3	0	0	3	0	1	86.67	NE
OCU803_000081	MFS transporter			6	0	0	3	3	1	270.17	GA
OCU803_000082	YqgE/AlgH family protein		MAV_0052	5	0	0	0	5	1	365.2	GA
OCU803_000083	hypothetical protein		MAV_0053	1	0	0	0	1	1	363	GA
OCU803_000084	LpqN/LpqT family lipoprotein		MAV_0054	8	0	0	0	8	1	519.25	GA
OCU803_000085	leucine--tRNA ligase	leuS	MAV_0055	48	47	0	1	0	0.0208	60	ES
OCU803_000086	SDR family oxidoreductase		MAV_0056	7	0	0	7	0	0.5714	49.5	NE
OCU803_000087	MarR family winged helix-turn-helix transcriptional regulator		MAV_0057	1	0	0	1	0	1	84	NE
OCU803_000088	amino acid ABC transporter ATP-binding protein		MAV_0058	5	0	0	5	0	0.8	169.75	NE
OCU803_000089	ABC transporter substrate-binding protein/permease		MAV_0059	19	0	0	19	0	1	231.58	NE	ambiguous
OCU803_000090	GntR family transcriptional regulator		MAV_0060	8	0	0	8	0	1	222.62	NE	ambiguous
OCU803_000091	LLM class F420-dependent oxidoreductase		MAV_0061	11	0	0	11	0	1	135.91	NE
OCU803_000092	alpha/beta hydrolase		MAV_0062	5	0	0	5	0	0.8	72.25	NE
OCU803_000093	DUF1214 domain-containing protein		MAV_0063	12	0	0	12	0	1	109.92	NE
OCU803_000094	sugar phosphate isomerase/epimerase family protein		MAV_0064	8	0	0	8	0	0.875	44.86	NE
OCU803_000095	sulfotransferase		MAV_0065	15	0	0	15	0	0.8667	18.85	NE
OCU803_000096	LLM class flavin-dependent oxidoreductase		MAV_0066	10	0	0	10	0	1	37.6	NE
OCU803_000097	inositol-3-phosphate synthase		MAV_0067	14	12	0	1	1	0.1429	23	ES
OCU803_000098	PadR family transcriptional regulator		MAV_0068	11	0	0	0	11	1	133.09	GA	ambiguous
OCU803_000099	DUF1707 domain-containing protein		MAV_0069	11	0	0	0	11	1	462.55	GA
OCU803_000100	DUF5318 family protein		MAV_0070	5	0	0	1	4	1	521.6	GA
OCU803_000101	transglycosylase domain-containing protein	ponA1	MAV_0071	24	0	0	24	0	0.9167	92.41	NE
OCU803_000102	glycosyltransferase family 87 protein		MAV_0072	21	0	0	21	0	0.8571	114.94	NE
OCU803_000103	DJ-1/PfpI family protein		MAV_0073	4	0	0	4	0	1	129.75	NE
OCU803_000104	30S ribosomal protein S6	rpsF	MAV_0074	5	0	0	5	0	1	47.2	NE
OCU803_000105	single-stranded DNA-binding protein			4	0	0	4	0	0.25	5	NE	low-confidence
OCU803_000106	30S ribosomal protein S18	rpsR	MAV_0076	3	0	0	3	0	0.3333	208	NE
OCU803_000107	50S ribosomal protein L9	rplI	MAV_0077	3	0	0	3	0	1	170.67	NE
OCU803_000108	replicative DNA helicase	dnaB	MAV_0079	28	28	0	0	0	0.0357	1	ES
OCU803_000109	lysophospholipid acyltransferase family protein		MAV_0080	19	0	0	19	0	0.8947	71.41	NE
OCU803_000110	class I SAM-dependent methyltransferase		MAV_0081	9	0	0	9	0	1	200.78	NE
OCU803_000111	TetR family transcriptional regulator		MAV_0082	7	0	0	7	0	0.8571	125.67	NE
OCU803_000112	hypothetical protein			4	0	0	4	0	1	61.25	NE
OCU803_000113	MmpS family transport accessory protein			3	0	0	3	0	1	173.33	NE
OCU803_000114	RND family transporter		MAV_0084	33	0	0	33	0	0.9394	127.84	NE
OCU803_000115	hypothetical protein		MAV_0085	13	0	0	13	0	0.7692	36.4	NE
OCU803_000116	hypothetical protein		MAV_0086	6	0	0	6	0	1	61	NE
OCU803_000117	SDR family NAD(P)-dependent oxidoreductase		MAV_0087	8	0	0	8	0	1	49.12	NE
OCU803_000118	DUF5134 domain-containing protein		MAV_0088	12	0	0	12	0	0.75	41.22	NE
OCU803_000119	FAD-binding protein		MAV_0089	18	0	0	18	0	0.9444	88.71	NE
OCU803_000120	Crp/Fnr family transcriptional regulator		MAV_0092	3	0	0	3	0	1	112.67	NE
OCU803_000121	VOC family protein		MAV_0091	6	0	0	6	0	0.8333	57.2	NE
OCU803_000122	alpha/beta hydrolase		MAV_0093	9	0	0	9	0	0.8889	33.75	NE
OCU803_000123	LysR family transcriptional regulator		MAV_0094	5	0	0	5	0	1	41.4	NE
OCU803_000124	DMT family transporter		MAV_0095	8	0	0	8	0	0.75	78.67	NE
OCU803_000125	esterase			11	0	0	11	0	0.9091	50.8	NE
OCU803_000126	SgcJ/EcaC family oxidoreductase			9	0	0	9	0	0.8889	19.5	NE
OCU803_000127	arsinothricin resistance N-acetyltransferase ArsN1 family B			14	0	0	14	0	0.9286	41.85	NE
OCU803_000128	Mce protein		MAV_0098	4	0	0	4	0	0.75	78.67	NE
OCU803_000129	hypothetical protein		MAV_0099	6	0	0	6	0	0.6667	19.25	NE	ambiguous
OCU803_000130	MlaE family ABC transporter permease			12	0	0	12	0	0.9167	39	NE
OCU803_000131	ABC transporter permease		MAV_0101	15	0	0	15	0	1	44.13	NE
OCU803_000132	MCE family protein		MAV_0102	18	0	0	18	0	1	58.17	NE
OCU803_000133	MlaD family protein		MAV_0103	14	0	0	14	0	0.9286	75.69	NE
OCU803_000134	MlaD family protein		MAV_0104	10	0	0	10	0	0.8	45.62	NE
OCU803_000135	MCE family protein		MAV_0105	12	0	0	12	0	1	44.17	NE
OCU803_000136	MlaD family protein		MAV_0106	5	0	0	5	0	1	53.4	NE
OCU803_000137	MlaD family protein		MAV_0107	14	0	0	14	0	0.8571	62.67	NE
OCU803_000138	Mce protein		MAV_0108	7	0	0	7	0	0.5714	19.25	NE	low-confidence
OCU803_000139	mannan-binding family protein		MAV_0109	11	0	0	11	0	1	101.27	NE
OCU803_000140	TetR/AcrR family transcriptional regulator		MAV_0110	17	0	0	17	0	1	94.24	NE
OCU803_000141	hypothetical protein		MAV_0111	4	0	0	4	0	1	150.5	NE
OCU803_000142	hypothetical protein		MAV_0112	3	0	0	3	0	0.6667	134	NE
OCU803_000143	hypothetical protein		MAV_0113	N/A	N/A	N/A	N/A	N/A	N/A	N/A	N/A	N/A
OCU803_000144	class I SAM-dependent methyltransferase		MAV_0119	8	0	0	8	0	0.75	215.83	NE
OCU803_000145	nitroreductase family deazaflavin-dependent oxidoreductase		MAV_0120	7	0	0	7	0	1	75.43	NE
OCU803_000146	SulP family inorganic anion transporter		MAV_0121	7	0	0	7	0	0.8571	78.33	NE
OCU803_000147	LLM class F420-dependent oxidoreductase		MAV_0122	7	0	0	7	0	1	95	NE
OCU803_000148	2-hydroxyacid dehydrogenase		MAV_0123	9	0	0	9	0	1	139.44	NE
OCU803_000149	ATP-binding protein		MAV_0124	4	0	0	4	0	0.5	131	NE
OCU803_000150	wax ester/triacylglycerol synthase family O-acyltransferase		MAV_0126	10	0	0	4	6	1	312.9	GA
OCU803_000151	phosphate signaling complex protein PhoU	phoU		2	0	0	0	2	1	470	GA
OCU803_000152	MFS transporter			20	0	0	0	20	1	358.55	GA
OCU803_000153	hemerythrin domain-containing protein		MAV_0129	5	0	0	0	5	1	267	GA
OCU803_000154	cyclopropane mycolic acid synthase family methyltransferase		MAV_0130	11	0	0	9	2	1	221.18	NE	ambiguous
OCU803_000155	VOC family protein		MAV_0132	6	0	0	6	0	0.8333	36.6	NE
OCU803_000156	YdeI/OmpD-associated family protein		MAV_0133	1	0	0	1	0	1	10	NE	low-confidence
OCU803_000157	hypothetical protein		MAV_0134	9	0	0	9	0	1	57	NE
OCU803_000158	PadR family transcriptional regulator		MAV_0135	7	0	0	7	0	1	72.14	NE
OCU803_000159	nuclear transport factor 2 family protein		MAV_0136	3	0	0	3	0	1	107.67	NE
OCU803_000160	LLM class F420-dependent oxidoreductase		MAV_0137	17	0	0	17	0	0.7647	79.77	NE
OCU803_000161	MFS transporter		MAV_0138	8	0	0	8	0	0.75	67.17	NE
OCU803_000162	hypothetical protein		MAV_0139	2	0	0	2	0	1	310	NE	low-confidence
OCU803_000163	ABC transporter ATP-binding protein		MAV_0140	5	0	0	5	0	0.4	19	NE	low-confidence
OCU803_000164	aliphatic sulfonate ABC transporter substrate-binding protein		MAV_0141	10	0	0	10	0	0.9	99.11	NE
OCU803_000165	ABC transporter permease		MAV_0143	6	0	0	6	0	0.8333	71.2	NE
OCU803_000166	NAD(P)/FAD-dependent oxidoreductase		MAV_0142	4	0	0	4	0	1	37.75	NE
OCU803_000167	GNAT family N-acetyltransferase			6	0	0	6	0	1	41.33	NE
OCU803_000168	acyl-CoA dehydrogenase family protein		MAV_0145	10	0	0	10	0	1	115.4	NE
OCU803_000169	TetR/AcrR family transcriptional regulator		MAV_0146	7	0	0	7	0	0.8571	212.67	NE
OCU803_000170	HAMP domain-containing sensor histidine kinase		MAV_0147	9	3	0	6	0	0.6667	111	NE
OCU803_000171	enoyl-CoA hydratase/isomerase family protein		MAV_0148	4	0	0	0	4	1	68.25	GA	low-confidence
OCU803_000172	TetR family transcriptional regulator C-terminal domain-containing protein		MAV_0149	4	0	0	0	4	0.75	105.67	GA	low-confidence
OCU803_000173	VOC family protein		MAV_0150	13	0	0	0	13	1	347.77	GA
OCU803_000174	PE domain-containing protein		MAV_0151	3	0	0	0	3	1	1464.67	GA
OCU803_000175	PPE family protein			10	0	0	0	10	1	316.6	GA
OCU803_000176	WXG100 family type VII secretion target		MAV_0153	4	0	0	0	4	1	271.25	GA
OCU803_000177	WXG100 family type VII secretion target		MAV_0154	1	0	0	0	1	1	947	GA
OCU803_000178	ESX secretion-associated protein EspG		MAV_0155	6	0	0	6	0	1	102.5	NE
OCU803_000179	MinD/ParA family protein		MAV_0156	17	0	0	17	0	0.8824	166.93	NE
OCU803_000180	type VII secretion integral membrane protein EccD	eccD	MAV_0157	9	0	0	9	0	1	175.44	NE
OCU803_000181	type VII secretion system ESX-2 serine protease mycosin MycP2	mycP2	MAV_0158	11	0	0	11	0	0.8182	142.11	NE
OCU803_000182	type VII secretion protein EccE	eccE	MAV_0159	10	0	0	10	0	1	108.2	NE
OCU803_000183	type VII secretion system ESX-2 AAA family ATPase EccA2	eccA2	MAV_0160	14	0	0	14	0	1	96.21	NE
OCU803_000184	nitroreductase family deazaflavin-dependent oxidoreductase		MAV_0161	4	0	0	4	0	0.75	93	NE
OCU803_000185	NAD(P)H-binding protein		MAV_0162	6	0	0	6	0	0.6667	61.75	NE
OCU803_000186	RNA polymerase sigma factor SigI	sigI	MAV_0164	4	0	0	4	0	1	23.75	NE
OCU803_000187	MinD/ParA family protein		MAV_0163	5	0	0	5	0	1	258.8	NE	ambiguous
OCU803_000188	glutamate synthase large subunit	gltB	MAV_0166	43	0	43	0	0	0.186	4	GD	ambiguous
OCU803_000189	glutamate synthase subunit beta		MAV_0167	8	0	7	1	0	0.125	22	GD	ambiguous
OCU803_000190	LLM class F420-dependent oxidoreductase		MAV_0169	10	0	0	10	0	1	169.4	NE
OCU803_000191	hypothetical protein			4	0	0	4	0	1	418.25	NE	low-confidence
OCU803_000192	PHP domain-containing protein		MAV_0171	8	0	0	8	0	0.875	223.57	NE
OCU803_000193	DNA polymerase IV	dinB	MAV_0172	8	0	0	8	0	1	352.25	NE	low-confidence
OCU803_000194	TetR/AcrR family transcriptional regulator		MAV_0173	6	0	0	6	0	1	218.83	NE	ambiguous
OCU803_000195	flavin-containing monooxygenase		MAV_0175	22	0	0	22	0	0.8636	334.84	NE	low-confidence
OCU803_000196	ribonuclease E activity regulator RraA	rraA	MAV_0174	2	0	0	2	0	1	23.5	NE
OCU803_000197	nucleoid-structuring protein H-NS		MAV_0176	N/A	N/A	N/A	N/A	N/A	N/A	N/A	N/A	N/A
OCU803_000198	copper resistance protein CopC		MAV_0177	2	0	0	2	0	1	146	NE
OCU803_000199	YcnI family protein		MAV_0178	1	0	0	1	0	1	272	NE	low-confidence
OCU803_000200	DUF6474 family protein		MAV_0179	1	0	0	1	0	1	3	NE	low-confidence
OCU803_000201	helix-turn-helix transcriptional regulator		MAV_0180	5	0	0	5	0	1	213.4	NE	ambiguous
OCU803_000202	peptidase		MAV_0181	3	0	0	3	0	1	85.33	NE
OCU803_000203	superoxide dismutase		MAV_0182	9	0	0	9	0	1	83.78	NE
OCU803_000204	hypothetical protein		MAV_0183	3	0	0	0	3	1	944	GA
OCU803_000205	DUF4328 domain-containing protein		MAV_0184	10	0	0	0	10	0.9	418.33	GA
OCU803_000206	glycerophosphodiester phosphodiesterase		MAV_0186	8	0	0	0	8	1	231.62	GA
OCU803_000207	LCP family protein		MAV_0185	7	0	0	0	7	1	324.71	GA
OCU803_000208	DUF2470 domain-containing protein		MAV_0187	5	0	0	0	5	1	225.8	GA
OCU803_000209	prephenate dehydratase	pheA	MAV_0188	5	0	0	0	5	0.8	3.5	GA	low-confidence
OCU803_000210	histidine phosphatase family protein		MAV_0189	5	0	0	0	5	1	265	GA
OCU803_000211	hypothetical protein		MAV_0190	1	0	0	0	1	1	723	GA
OCU803_000212	metallopeptidase family protein		MAV_0191	3	0	0	0	3	1	275.33	GA
OCU803_000213	septum formation family protein		MAV_0192	5	0	0	0	5	1	357.6	GA
OCU803_000214	serine--tRNA ligase	serS	MAV_0194	11	0	10	1	0	0.3636	7.5	GD	ambiguous
OCU803_000215	helix-turn-helix transcriptional regulator			5	0	0	5	0	1	66.8	NE
OCU803_000216	class I SAM-dependent methyltransferase		MAV_0196	5	0	0	5	0	0.8	266.25	NE	ambiguous
OCU803_000217	DUF2834 domain-containing protein		MAV_0195	10	0	0	10	0	1	213.6	NE	ambiguous
OCU803_000218	TetR/AcrR family transcriptional regulator		MAV_0197	5	0	0	5	0	0.8	148	NE
OCU803_000219	phytoene desaturase family protein		MAV_0198	15	0	0	15	0	0.9333	129.64	NE
OCU803_000220	hypothetical protein		MAV_0199	3	0	0	3	0	0.6667	13	NE	low-confidence
OCU803_000221	Rieske 2Fe-2S domain-containing protein		MAV_0200	21	0	0	21	0	0.7619	50.94	NE
OCU803_000222	lysophospholipid acyltransferase family protein		MAV_0202	8	0	0	6	2	1	440.5	NE	low-confidence
OCU803_000223	lysophospholipid acyltransferase family protein		MAV_0203	10	0	0	0	10	1	317.9	GA
OCU803_000224	lysophospholipid acyltransferase family protein		MAV_0204	8	0	0	0	8	1	448.62	GA
OCU803_000225	HAD family hydrolase		MAV_0205	4	0	0	0	4	1	300.75	GA
OCU803_000226	N-acetylmuramoyl-L-alanine amidase		MAV_0206	22	0	0	0	22	1	240.05	GA
OCU803_000227	PirG		MAV_0207	8	0	0	0	8	0.875	213.86	GA	ambiguous
OCU803_000228	UDP-galactopyranose mutase	glf	MAV_0208	28	28	0	0	0	0	0	ES
OCU803_000229	glycosyltransferase		MAV_0209	18	18	0	0	0	0.0556	3	ES
OCU803_000230	phosphatase PAP2 family protein		MAV_0210	1	1	0	0	0	0	0	ES
OCU803_000231	decaprenyl-phosphate phosphoribosyltransferase		MAV_0211	13	12	1	0	0	0.1538	13.5	ES
OCU803_000232	terminal beta-(1->2)-arabinofuranosyltransferase	aftB	MAV_0212	25	0	24	1	0	0.56	6.43	GD
OCU803_000233	diacylglycerol acyltransferase/mycolyltransferase Ag85A	ag85A	MAV_0214	14	0	13	0	1	0.3571	95.8	GD	low-confidence
OCU803_000234	alpha/beta hydrolase family protein		MAV_0215	12	0	0	0	12	1	424.75	GA
OCU803_000235	cutinase family protein		MAV_0216	6	0	0	0	6	1	182.83	GA	ambiguous
OCU803_000236	long-chain-fatty-acid--AMP ligase FadD32	fadD32	MAV_0217	21	21	0	0	0	0.0476	1	ES
OCU803_000237	polyketide synthase Pks13	pks13	MAV_0218	53	51	0	2	0	0.1132	70	ES	low-confidence
OCU803_000238	acyl-CoA carboxylase subunit beta		MAV_0220	16	15	0	1	0	0.125	10	ES
OCU803_000239	class I SAM-dependent methyltransferase		MAV_0219	9	0	0	9	0	1	126.11	NE
OCU803_000240	helix-turn-helix domain-containing protein		MAV_0221	11	0	0	11	0	1	175.91	NE
OCU803_000241	acyl-CoA dehydrogenase family protein		MAV_0222	17	0	0	17	0	0.9412	163.12	NE
OCU803_000242	hypothetical protein		MAV_0223	3	0	0	3	0	1	83.33	NE
OCU803_000243	arabinosyltransferase EmbB	embB		32	31	0	1	0	0.0938	8	ES
OCU803_000244	arabinosyltransferase domain-containing protein		MAV_0225	30	29	0	1	0	0.1333	4.5	ES
OCU803_000245	BTAD domain-containing putative transcriptional regulator		MAV_0226	7	0	0	7	0	1	429.43	NE	low-confidence
OCU803_000246	maleylpyruvate isomerase family mycothiol-dependent enzyme		MAV_0227	2	0	0	2	0	1	9	NE	low-confidence
OCU803_000247	hypothetical protein		MAV_0228	2	0	0	2	0	1	94.5	NE
OCU803_000248	arabinosyltransferase domain-containing protein		MAV_0229	21	0	18	1	2	0.5714	116.83	GD	low-confidence
OCU803_000249	galactan 5-O-arabinofuranosyltransferase		MAV_0230	23	0	20	2	1	0.3478	32.75	GD
OCU803_000250	decaprenylphospho-beta-D-erythro-pentofuranosid-2-ulose 2-reductase		MAV_0231	10	0	10	0	0	0.4	3.75	GD	ambiguous
OCU803_000251	FAD-binding protein		MAV_0232	13	0	13	0	0	0.0769	7	GD	ambiguous
OCU803_000252	GtrA family protein		MAV_0233	5	0	0	5	0	1	13.2	NE	ambiguous
OCU803_000253	GreA/GreB family elongation factor		MAV_0234	3	0	0	3	0	1	192.67	NE
OCU803_000254	TauD/TfdA dioxygenase family protein			11	0	0	11	0	1	146.18	NE
OCU803_000255	ABC transporter permease		MAV_0236	12	11	0	1	0	0.0833	26	ES
OCU803_000256	glycosyltransferase family 2 protein		MAV_0237	9	9	0	0	0	0.1111	1	ES
OCU803_000257	ABC transporter ATP-binding protein		MAV_0238	9	9	0	0	0	0.1111	1	ES
OCU803_000258	bacterial proteasome activator family protein		MAV_0239	2	2	0	0	0	0	0	ES
OCU803_000259	DUF6541 family protein			33	0	0	0	33	0.9697	345.72	GA
OCU803_000260	cysteine desulfurase-like protein		MAV_0241	10	0	0	10	0	1	40.9	NE
OCU803_000261	NAD(P)H-quinone oxidoreductase		MAV_0242	7	0	0	7	0	1	64.43	NE
OCU803_000263	hypothetical protein		MAV_0244	10	0	0	10	0	0.9	30.89	NE
OCU803_000264	hypothetical protein		MAV_0245	4	0	0	4	0	1	263.25	NE	low-confidence
OCU803_000265	lipase LipE	lipE	MAV_0246	11	0	0	11	0	0.9091	125.4	NE
OCU803_000266	crotonase/enoyl-CoA hydratase family protein		MAV_0247	9	0	0	9	0	1	242.56	NE	ambiguous
OCU803_000267	TIGR03086 family metal-binding protein		MAV_0248	3	0	0	3	0	1	74.67	NE
OCU803_000268	DUF4334 domain-containing protein		MAV_0249	7	0	0	7	0	1	545	NE	low-confidence
OCU803_000269	histidinol-phosphate transaminase	hisC	MAV_0250	11	0	0	11	0	1	285.09	NE	low-confidence
OCU803_000272	hypothetical protein			9	0	0	9	0	0.8889	126.12	NE
OCU803_000273	phosphotransferase family protein		MAV_0300	9	0	0	9	0	1	181	NE
OCU803_000274	class I SAM-dependent methyltransferase		MAV_0301	7	0	0	7	0	1	247.14	NE	ambiguous
OCU803_000275	hypothetical protein		MAV_0302	4	0	0	4	0	1	64.75	NE
OCU803_000276	DUF6131 family protein		MAV_0303	4	0	0	4	0	1	142	NE
OCU803_000277	two-component system response regulator TcrX	tcrX	MAV_0304	10	0	0	10	0	1	267.8	NE	low-confidence
OCU803_000278	HAMP domain-containing sensor histidine kinase		MAV_0305	9	0	0	9	0	0.8889	79.5	NE
OCU803_000279	lipoprotein LpqH		MAV_0306	2	0	0	2	0	1	378	NE	low-confidence
OCU803_000280	alkyl sulfatase dimerization domain-containing protein		MAV_0307	27	0	0	27	0	0.8889	144.17	NE
OCU803_000281	NADPH:quinone oxidoreductase family protein		MAV_0308	9	0	0	9	0	1	50	NE
OCU803_000282	TetR/AcrR family transcriptional regulator		MAV_0309	5	0	0	5	0	1	26.4	NE
OCU803_000283	acyl-CoA dehydrogenase family protein			8	0	0	8	0	0.875	37.14	NE
OCU803_000284	glucose 1-dehydrogenase		MAV_0311	5	0	0	5	0	1	65.6	NE
OCU803_000285	phosphotransferase family protein		MAV_0312	11	0	0	11	0	1	199.18	NE
OCU803_000286	methyltransferase domain-containing protein		MAV_0313	5	0	0	5	0	1	44	NE
OCU803_000287	histidine phosphatase family protein		MAV_0314	3	0	0	3	0	1	82.67	NE
OCU803_000288	phosphotransferase family protein		MAV_0316	11	0	0	11	0	0.9091	116.2	NE
OCU803_000289	lipopolysaccharide assembly LapA domain-containing protein		MAV_0315	1	0	0	1	0	0	0	NE	low-confidence
OCU803_000290	ABC transporter substrate-binding protein		MAV_0317	9	0	0	9	0	0.7778	42.43	NE
OCU803_000291	ABC transporter ATP-binding protein		MAV_0318	5	0	0	5	0	1	15.4	NE	ambiguous
OCU803_000292	ABC transporter permease		MAV_0319	5	0	0	5	0	0.8	42.75	NE
OCU803_000293	ABC transporter permease		MAV_0320	9	0	0	9	0	0.8889	326	NE	low-confidence
OCU803_000294	putative glycolipid-binding domain-containing protein		MAV_0322	7	0	0	7	0	1	267.29	NE	low-confidence
OCU803_000295	prephenate dehydrogenase		MAV_0321	3	0	0	3	0	0.3333	120	NE
OCU803_000296	tRNA adenosine deaminase-associated protein		MAV_0323	3	0	0	3	0	1	230	NE	ambiguous
OCU803_000297	nucleoside deaminase		MAV_0324	N/A	N/A	N/A	N/A	N/A	N/A	N/A	N/A	N/A
OCU803_000299	glycoside hydrolase family 6 protein		MAV_0326	14	0	0	14	0	1	186.71	NE
OCU803_000300	CAP domain-containing protein		MAV_0327	6	0	0	6	0	0.5	410	NE	ambiguous
OCU803_000301	hypothetical protein		MAV_0328	20	0	0	20	0	1	145.25	NE
OCU803_000302	hypothetical protein			9	0	0	9	0	0.8889	106.5	NE
OCU803_000303	hypothetical protein			13	0	0	13	0	1	76	NE
OCU803_000304	hypothetical protein		MAV_0330	6	0	0	6	0	1	73.83	NE
OCU803_000305	DUF4185 domain-containing protein		MAV_0331	35	0	0	35	0	1	124	NE
OCU803_000306	hypothetical protein			5	0	0	5	0	1	44.8	NE
OCU803_000307	cellulase family glycosylhydrolase		MAV_0332	12	0	0	12	0	0.9167	96.27	NE
OCU803_000308	DUF2237 domain-containing protein		MAV_0334	4	0	0	4	0	1	38.5	NE
OCU803_000309	sulfotransferase		MAV_0335	15	0	0	15	0	0.9333	62.93	NE
OCU803_000310	MBL fold metallo-hydrolase		MAV_0336	15	0	0	15	0	0.8	28.17	NE
OCU803_000311	VOC family protein		MAV_0337	9	0	0	9	0	1	36.44	NE
OCU803_000312	LLM class flavin-dependent oxidoreductase		MAV_0338	8	0	0	8	0	0.875	60	NE
OCU803_000313	GntR family transcriptional regulator		MAV_0339	N/A	N/A	N/A	N/A	N/A	N/A	N/A	N/A	N/A
OCU803_000314	LLM class flavin-dependent oxidoreductase		MAV_0340	16	0	0	16	0	0.875	102.29	NE
OCU803_000315	CoA transferase		MAV_0341	11	0	0	11	0	0.9091	33.8	NE
OCU803_000316	CoA ester lyase		MAV_0343	11	0	0	11	0	0.6364	12.71	NE	low-confidence
OCU803_000317	pyruvate carboxylase		MAV_0342	37	0	0	37	0	0.8649	38.81	NE
OCU803_000318	bifunctional 2-methylcitrate synthase/citrate synthase		MAV_0344	16	0	0	16	0	1	57.56	NE
OCU803_000319	methylisocitrate lyase	prpB	MAV_0345	11	0	0	11	0	0.9091	33.2	NE
OCU803_000320	2-methylcitrate dehydratase PrpD	prpD	MAV_0346	14	0	0	14	0	0.9286	58.92	NE
OCU803_000321	short-chain fatty acyl-CoA regulator family protein		MAV_0348	14	0	0	14	0	0.9286	50.46	NE
OCU803_000322	ribokinase		MAV_0347	N/A	N/A	N/A	N/A	N/A	N/A	N/A	N/A	N/A
OCU803_000323	D-2-hydroxyacid dehydrogenase family protein		MAV_0349	6	0	0	6	0	0.8333	36	NE
OCU803_000324	TetR/AcrR family transcriptional regulator		MAV_0350	3	0	0	3	0	0.6667	5	NE	low-confidence
OCU803_000325	SDR family NAD(P)-dependent oxidoreductase		MAV_0351	4	0	0	4	0	1	57.75	NE
OCU803_000326	VOC family protein		MAV_0352	3	0	0	3	0	1	23.67	NE
OCU803_000327	dihydrodipicolinate reductase		MAV_0353	9	0	0	9	0	0.7778	32.57	NE
OCU803_000328	SDR family oxidoreductase		MAV_0354	7	0	0	7	0	0.8571	60.5	NE
OCU803_000329	wax ester/triacylglycerol synthase family O-acyltransferase		MAV_0355	12	0	0	12	0	0.8333	115.7	NE
OCU803_000330	NUDIX domain-containing protein		MAV_0356	3	0	0	3	0	1	18	NE
OCU803_000331	haloalkane dehalogenase		MAV_0357	10	0	0	10	0	0.9	171.44	NE
OCU803_000332	cytochrome P450		MAV_0358	11	0	0	11	0	0.9091	57.5	NE
OCU803_000333	hypothetical protein		MAV_0359	6	0	0	6	0	1	109	NE
OCU803_000334	hypothetical protein		MAV_0361	2	0	0	2	0	1	81	NE
OCU803_000335	ATP-dependent DNA ligase		MAV_0360	13	0	0	13	0	0.9231	106.92	NE
OCU803_000336	non-homologous end-joining DNA ligase	ligD	MAV_0362	12	0	0	12	0	0.8333	246	NE	ambiguous
OCU803_000337	tyrosine-type recombinase/integrase			17	0	0	17	0	0.8235	119.5	NE
OCU803_000338	AAA family ATPase			20	0	0	20	0	0.9	128.06	NE
OCU803_000339	hypothetical protein			4	0	0	4	0	0.75	334.33	NE	ambiguous
OCU803_000340	hypothetical protein			7	0	0	7	0	1	100	NE
OCU803_000341	hypothetical protein			N/A	N/A	N/A	N/A	N/A	N/A	N/A	N/A	N/A
OCU803_000342	helix-turn-helix domain-containing protein			7	0	0	7	0	1	118	NE
OCU803_000343	hypothetical protein			11	0	0	11	0	1	151.18	NE
OCU803_000344	hypothetical protein			6	0	0	6	0	1	144.5	NE
OCU803_000345	hypothetical protein			5	0	0	5	0	0.8	44	NE
OCU803_000346	hypothetical protein			3	0	0	3	0	1	260.33	NE	ambiguous
OCU803_000347	Bro-N domain-containing protein			4	0	0	4	0	1	135.75	NE
OCU803_000348	hypothetical protein			5	0	0	5	0	0.2	204	NE
OCU803_000349	hypothetical protein			6	0	0	6	0	1	259.17	NE	ambiguous
OCU803_000350	phage tail tape measure protein		MAV_0800	42	0	0	42	0	0.9524	157.4	NE
OCU803_000351	hypothetical protein		MAV_1039	7	0	0	7	0	1	201	NE
OCU803_000352	hypothetical protein			9	0	0	9	0	1	98.78	NE
OCU803_000353	tyrosine-type recombinase/integrase		MAV_0779	19	0	0	19	0	1	133.37	NE
OCU803_000354	hypothetical protein			3	0	0	3	0	1	185.33	NE
OCU803_000355	tyrosine-type recombinase/integrase			14	0	0	14	0	0.8571	123.08	NE
OCU803_000356	hypothetical protein			1	0	0	1	0	1	113	NE
OCU803_000357	glycoside hydrolase family 172 protein		MAV_0365	30	0	0	30	0	1	98.5	NE
OCU803_000358	rhomboid-like protein		MAV_0364	11	0	0	11	0	1	142.64	NE
OCU803_000359	cytochrome P450		MAV_0366	17	0	0	17	0	1	94.47	NE
OCU803_000360	TetR/AcrR family transcriptional regulator		MAV_0367	6	0	0	2	4	0.8333	333.4	GA
OCU803_000361	NAD-dependent epimerase/dehydratase family protein		MAV_1849	9	0	0	0	9	0.8889	374.75	GA
OCU803_000362	cutinase family protein		MAV_0369	10	0	0	0	10	1	256.9	GA
OCU803_000363	hypothetical protein		MAV_0370	1	0	0	0	1	1	125	GA	ambiguous
OCU803_000364	dihydrodipicolinate reductase		MAV_0371	8	0	0	0	8	1	566.75	GA
OCU803_000365	hypothetical protein		MAV_0372	5	0	0	4	1	1	250.6	NE	ambiguous
OCU803_000366	hypothetical protein		MAV_0373	11	0	0	11	0	0.9091	76.1	NE
OCU803_000367	hypothetical protein		MAV_0374	3	0	0	3	0	0.6667	128	NE
OCU803_000368	CHAT domain-containing protein		MAV_0375	12	0	0	12	0	0.8333	87.1	NE
OCU803_000369	hypothetical protein		MAV_0376	21	0	0	21	0	0.8095	19.29	NE
OCU803_000370	lipoprotein LpqH		MAV_0377	2	0	0	2	0	1	178	NE
OCU803_000371	hypothetical protein		MAV_0379	5	0	0	5	0	1	84	NE
OCU803_000372	hypothetical protein		MAV_0378	6	0	0	6	0	1	92.67	NE
OCU803_000375	aminotransferase class I/II-fold pyridoxal phosphate-dependent enzyme		MAV_0381	12	0	12	0	0	0.4167	1.8	GD	ambiguous
OCU803_000376	DNA polymerase III subunits gamma/tau		MAV_0382	10	10	0	0	0	0	0	ES
OCU803_000377	class I SAM-dependent methyltransferase		MAV_0383	18	0	0	18	0	1	181.83	NE
OCU803_000378	FAD-binding protein		MAV_0384	25	0	0	25	0	0.88	144.95	NE
OCU803_000379	SRPBCC family protein		MAV_0386	4	0	0	4	0	1	86.75	NE
OCU803_000380	Rv3717 family N-acetylmuramoyl-L-alanine amidase		MAV_0385	9	0	0	9	0	1	207.44	NE	ambiguous
OCU803_000381	YbaB/EbfC family nucleoid-associated protein		MAV_0387	2	0	0	2	0	1	274	NE	low-confidence
OCU803_000382	recombination mediator RecR	recR	MAV_0388	3	0	0	3	0	1	89	NE
OCU803_000383	type 1 glutamine amidotransferase		MAV_0389	6	0	6	0	0	0.5	1	GD	ambiguous
OCU803_000384	MurT ligase domain-containing protein		MAV_0390	7	0	7	0	0	0.1429	1	GD	ambiguous
OCU803_000385	DEDDh family exonuclease		MAV_0391	5	0	0	0	5	1	379.2	GA
OCU803_000386	2-isopropylmalate synthase	leuA	MAV_0392	20	14	6	0	0	0.2	3.25	ES
OCU803_000387	aspartate kinase		MAV_0393	9	7	0	2	0	0.2222	229	ES	low-confidence
OCU803_000388	aspartate-semialdehyde dehydrogenase		MAV_0394	3	0	0	3	0	1	31.33	NE
OCU803_000389	DUF4185 domain-containing protein		MAV_0395	16	0	0	16	0	1	169.75	NE
OCU803_000390	ATP-binding protein			36	1	0	27	8	0.9167	224.76	NE	ambiguous
OCU803_000391	hypothetical protein		MAV_0396	1	0	0	0	1	1	102	GA	low-confidence
OCU803_000392	hypothetical protein		MAV_0397	6	0	0	0	6	1	642.83	GA
OCU803_000393	sensor domain-containing protein		MAV_0398	2	0	0	0	2	1	587	GA
OCU803_000394	ergothioneine biosynthesis glutamate--cysteine ligase EgtA	egtA	MAV_0399	6	0	0	0	6	1	254.83	GA
OCU803_000395	ergothioneine biosynthesis protein EgtB	egtB	MAV_0400	12	0	0	6	6	1	196	GA	ambiguous
OCU803_000396	ergothioneine biosynthesis protein EgtC	egtC	MAV_0401	4	0	0	4	0	1	55	NE
OCU803_000397	L-histidine N(alpha)-methyltransferase	egtD	MAV_0402	7	0	0	7	0	1	30.57	NE
OCU803_000398	ergothioneine biosynthesis PLP-dependent enzyme EgtE	egtE	MAV_0403	6	0	0	6	0	0.6667	64.5	NE
OCU803_000399	class I SAM-dependent methyltransferase		MAV_0404	9	0	0	9	0	0.8889	57	NE
OCU803_000400	glutamate--cysteine ligase		MAV_0405	15	0	0	15	0	0.9333	62.79	NE
OCU803_000401	glycerol kinase GlpK	glpK	MAV_0406	12	0	0	12	0	0.8333	24.2	NE
OCU803_000402	PadR family transcriptional regulator		MAV_0407	3	0	0	3	0	1	9.33	NE	low-confidence
OCU803_000403	hypothetical protein		MAV_0409	3	0	0	3	0	1	38.33	NE
OCU803_000404	RDD family protein		MAV_0408	5	0	0	5	0	0.6	23.33	NE	ambiguous
OCU803_000405	stage II sporulation protein M		MAV_0410	7	0	0	7	0	0.8571	58.17	NE
OCU803_000406	DUF58 domain-containing protein		MAV_0411	6	0	0	6	0	1	118.5	NE
OCU803_000407	AAA family ATPase		MAV_0412	5	0	0	5	0	1	257.8	NE	ambiguous
OCU803_000408	DUF4350 domain-containing protein		MAV_0413	9	0	0	9	0	0.8889	60.62	NE
OCU803_000409	DUF4129 domain-containing protein		MAV_0414	5	0	0	5	0	0.8	33.5	NE
OCU803_000410	hypothetical protein		MAV_0415	17	0	0	17	0	0.9412	189.06	NE
OCU803_000411	GatB/YqeY domain-containing protein		MAV_0416	5	0	0	5	0	1	283.2	NE	low-confidence
OCU803_000412	SelB C-terminal domain-containing protein		MAV_0417	6	0	0	6	0	0.6667	18.25	NE	low-confidence
OCU803_000413	L-seryl-tRNA(Sec) selenium transferase	selA	MAV_0418	5	0	0	5	0	0.6	32.33	NE
OCU803_000415	selenide, water dikinase SelD	selD	MAV_0420	7	0	0	7	0	1	133.43	NE
OCU803_000416	formate dehydrogenase	fdh	MAV_0422	39	0	0	39	0	0.8974	87.57	NE
OCU803_000417	4Fe-4S dicluster domain-containing protein		MAV_0423	5	0	0	5	0	1	227.2	NE	ambiguous
OCU803_000418	NrfD/PsrC family molybdoenzyme membrane anchor subunit	nrfD	MAV_0424	5	0	0	5	0	1	267	NE	low-confidence
OCU803_000419	LLM class F420-dependent oxidoreductase		MAV_0425	8	0	0	8	0	0.875	164.86	NE
OCU803_000420	type 1 glutamine amidotransferase domain-containing protein		MAV_0426	3	0	0	3	0	0.3333	164	NE
OCU803_000421	HemK2/MTQ2 family protein methyltransferase		MAV_0427	3	0	0	3	0	1	86.33	NE
OCU803_000422	CDGSH iron-sulfur domain-containing protein			1	0	0	1	0	0	0	NE	low-confidence
OCU803_000423	iron-containing redox enzyme family protein		MAV_0429	11	0	0	11	0	1	110.27	NE
OCU803_000424	SpoIIE family protein phosphatase		MAV_0430	15	0	0	15	0	0.8	26.83	NE
OCU803_000425	SpoIIE family protein phosphatase		MAV_0431	6	0	0	6	0	0.3333	27.5	NE	low-confidence
OCU803_000426	anti-sigma regulatory factor		MAV_0432	4	0	0	4	0	1	26.75	NE
OCU803_000427	STAS domain-containing protein		MAV_0433	3	0	0	3	0	0.6667	427.5	NE	low-confidence
OCU803_000428	STAS domain-containing protein		MAV_0434	11	0	0	11	0	0.9091	351.9	NE	low-confidence
OCU803_000429	anti-sigma factor antagonist		MAV_0435	2	0	0	2	0	1	122	NE
OCU803_000430	DUF6328 family protein		MAV_0436	3	0	0	3	0	1	207.33	NE	ambiguous
OCU803_000431	HAD family hydrolase		MAV_0437	4	0	0	4	0	0.75	110	NE
OCU803_000432	hypothetical protein		MAV_0438	2	0	0	2	0	0.5	61	NE
OCU803_000433	DUF4193 domain-containing protein			3	0	0	3	0	1	69.67	NE
OCU803_000434	restriction endonuclease		MAV_0440	2	0	0	2	0	1	346.5	NE	low-confidence
OCU803_000435	GAF and ANTAR domain-containing protein		MAV_0441	6	0	0	6	0	1	246.67	NE	ambiguous
OCU803_000436	TIGR03086 family metal-binding protein		MAV_0442	2	0	0	2	0	1	87.5	NE
OCU803_000438	PLP-dependent cysteine synthase family protein		MAV_0444	11	0	0	11	0	1	254.36	NE	ambiguous
OCU803_000439	metallophosphoesterase		MAV_0445	7	0	0	7	0	1	85	NE
OCU803_000440	transglycosylase/D,D-transpeptidase PonA2	ponA2	MAV_0446	26	0	0	4	22	0.9615	364.52	GA
OCU803_000441	WhiB family transcriptional regulator		MAV_0447	5	0	0	0	5	1	516.6	GA
OCU803_000442	ArsA family ATPase		MAV_0448	9	0	0	9	0	1	60.78	NE
OCU803_000443	ArsA family ATPase		MAV_0449	11	0	0	11	0	0.8182	24.67	NE
[truncated: 4,432 more rows]

## Sheet: Table S8
Table S8 TnSeq gene essentiality analysis of MAC109 by Transit HMM
[truncated: 5,008 more rows]

[truncated: 5 more sheets: Table S9, Table S10, Table S11, Table S12, Table S13]
